# Supplementary material for: BCG Vaccination Potentially Modulates the Transcriptome of Infant CD4 T Cells in Addition to Age-Dependent Immune Ontogeny-Associated Changes
Source: Vaccines (Basel). 2025 Jun 29;13(7):706. doi: 10.3390/vaccines13070706 (PMC12298075; doi:10.3390/vaccines13070706)
Supplement: Supplementary file 1 [file vaccines-13-00706-s001.zip › Table S2.xlsx]

## Sheet: Sheet1
Supplemental Table S2: Protein-coding differentially expressed genes (DEGs) in infant CD4 T cells dependent on age
Gene	Log2 FC	Unadjusted p Value	Adjusted p Value
Upregulated
IL7R	0.0879174	0.00763817	0.191606
TNFAIP3	0.0814416	0.0157117	0.191606
TPT1	0.0801069	0.0283613	0.191606
ETS1	0.0794201	0.0137086	0.191606
TCF7	0.0740523	0.00979377	0.191606
B2M	0.0704946	0.0425627	0.191896
EEF2	0.0701434	0.0218427	0.191606
RAPGEF6	0.0681303	0.00239723	0.191606
PTPRC	0.0669539	0.0398144	0.191606
PABPC1	0.0651211	0.0442278	0.191936
YPEL5	0.0639216	0.013699	0.191606
CHD3	0.0634737	0.00606605	0.191606
NCL	0.0630653	0.0197323	0.191606
GOLGA8B	0.062511	0.00817341	0.191606
TMEM63A	0.0623947	0.00225695	0.191606
LENG8	0.0607458	0.00756483	0.191606
JUN	0.0606614	0.0426328	0.191896
SPTBN1	0.0603347	0.0278838	0.191606
DGKA	0.0600197	0.0101666	0.191606
DDX17	0.0598543	0.0329961	0.191606
HLA-E	0.0597298	0.0243884	0.191606
TXNIP	0.0595495	0.0191004	0.191606
FYB1	0.0592832	0.0321321	0.191606
PTMA	0.0589117	0.0278483	0.191606
NPM1	0.0589048	0.02934	0.191606
CCDC88C	0.058743	0.00433016	0.191606
ACTG1	0.0586435	0.0186017	0.191606
NACA	0.0584033	0.0216757	0.191606
LEF1	0.0581609	0.0293364	0.191606
EVL	0.0581168	0.0117258	0.191606
EIF4B	0.0577082	0.0275119	0.191606
SARAF	0.0575553	0.035375	0.191606
RCAN3	0.0574868	0.0144797	0.191606
DOCK10	0.0574074	0.0180521	0.191606
UBC	0.0572861	0.0481749	0.196943
SF3B1	0.0572451	0.0402038	0.191606
GOLGA8A	0.0560359	0.00639519	0.191606
TLE5	0.0559388	0.0100838	0.191606
SF1	0.0557336	0.0196244	0.191606
MYH9	0.0556994	0.0420649	0.191896
CYTH1	0.0555645	0.0172174	0.191606
UTRN	0.055238	0.0307864	0.191606
EEF1G	0.0551935	0.0418831	0.191606
PRRC2C	0.0551826	0.0406295	0.191606
RGS1	0.0551447	0.0317444	0.191606
ARHGEF1	0.0551021	0.0100395	0.191606
CD69	0.0549531	0.0330002	0.191606
HSP90AA1	0.0549516	0.0205689	0.191606
ABLIM1	0.0548363	0.024088	0.191606
ITK	0.0548121	0.0207006	0.191606
ADD3	0.0546174	0.0228438	0.191606
UBAP2L	0.054574	0.00357286	0.191606
ARHGDIB	0.0545111	0.0289395	0.191606
BCL11B	0.0545102	0.0263392	0.191606
EIF3A	0.0539442	0.0163764	0.191606
HSP90AB1	0.0535583	0.0163208	0.191606
IL2RG	0.0534898	0.00574119	0.191606
RACK1	0.0533193	0.0401394	0.191606
EIF1	0.0532967	0.0385501	0.191606
CREBBP	0.0531422	0.0120455	0.191606
LUC7L3	0.0531172	0.0172862	0.191606
OGT	0.0531021	0.0464227	0.194208
TNRC6B	0.0525715	0.0231591	0.191606
NUMA1	0.0523646	0.0139091	0.191606
ADAR	0.0520994	0.0171147	0.191606
ZFP36L2	0.0520212	0.0292646	0.191606
SYNE2	0.0518411	0.0282598	0.191606
MBNL1	0.0516979	0.0436035	0.191896
JAK3	0.0514331	0.011669	0.191606
PRKDC	0.0513064	0.0143788	0.191606
PNN	0.0510503	0.0170514	0.191606
PDE3B	0.0508947	0.0169476	0.191606
SORL1	0.0508603	0.0377727	0.191606
JUND	0.0508095	0.0349664	0.191606
HNRNPDL	0.0507803	0.0250296	0.191606
IFITM1	0.0505558	0.0154572	0.191606
PNRC1	0.0504556	0.0362206	0.191606
LTBP3	0.0504469	0.00267108	0.191606
TMEM123	0.0504265	0.0388906	0.191606
IKZF1	0.0504004	0.0231977	0.191606
IRF1	0.050288	0.0272697	0.191606
SLC7A6	0.0502546	0.0117033	0.191606
LDHB	0.0499293	0.0237338	0.191606
SATB1	0.0498964	0.0430611	0.191896
U2AF1	0.0497925	0.0167608	0.191606
MPHOSPH8	0.0497585	0.00374171	0.191606
EIF2S3	0.0497052	0.0181613	0.191606
BPTF	0.0494786	0.0255335	0.191606
CEP295	0.0494737	0.00092971	0.191606
CALM1	0.0492696	0.0318568	0.191606
TC2N	0.049091	0.0170673	0.191606
FAM102A	0.0487749	0.0152224	0.191606
FGD3	0.048674	0.00805788	0.191606
ITM2B	0.048603	0.0280342	0.191606
ILF3	0.0483688	0.0244025	0.191606
SFI1	0.0483346	0.00583635	0.191606
CLEC2D	0.0480969	0.0226585	0.191606
NCOR1	0.0477217	0.0185057	0.191606
GLG1	0.0476897	0.0304212	0.191606
TSC22D3	0.0476432	0.0475232	0.196397
VPS13C	0.0476335	0.0368992	0.191606
SMC4	0.0476145	0.0122127	0.191606
SMARCA5	0.0475033	0.0211523	0.191606
CYTIP	0.0473618	0.0311478	0.191606
MAP4K4	0.0473354	0.02188	0.191606
ANKRD36C	0.0469847	0.0167485	0.191606
DYRK2	0.0467257	0.0180203	0.191606
HELZ	0.0466692	0.021303	0.191606
TRAF3IP3	0.0465654	0.0162524	0.191606
NOP58	0.0463573	0.00984091	0.191606
USP9X	0.0462049	0.0202686	0.191606
ZBTB44	0.046109	0.00933664	0.191606
PUM1	0.0459773	0.0149252	0.191606
SPOCK2	0.0459276	0.0328642	0.191606
SMC1A	0.0459157	0.015211	0.191606
CCR7	0.0459136	0.0138396	0.191606
NOP53	0.0457883	0.0257211	0.191606
MSN	0.0457243	0.0427537	0.191896
RSRP1	0.045667	0.0330223	0.191606
SNRNP200	0.04558	0.0213773	0.191606
SEPTIN6	0.0455787	0.02829	0.191606
CNOT6L	0.0455356	0.0336146	0.191606
ANKRD44	0.0455282	0.0318789	0.191606
SH2D1A	0.0452453	0.00357107	0.191606
EIF5	0.045157	0.0442169	0.191936
ANP32B	0.0451377	0.0206965	0.191606
ANKRD11	0.0450601	0.027213	0.191606
TNFAIP8	0.0447192	0.0156828	0.191606
MAPRE1	0.0446282	0.0104381	0.191606
AKNA	0.0446276	0.0265418	0.191606
GANAB	0.0446071	0.00677228	0.191606
NLRC5	0.0445552	0.0330978	0.191606
OGA	0.0445376	0.0348023	0.191606
TMC8	0.0445333	0.0186901	0.191606
CCSER2	0.0444901	0.0192521	0.191606
BTN3A1	0.0444547	0.0127155	0.191606
JAK1	0.0444169	0.0496696	0.198815
NPIPB5	0.0440905	0.0314494	0.191606
GIMAP4	0.0439908	0.00661617	0.191606
KLF2	0.0439725	0.042482	0.191896
PRDM2	0.0437796	0.0203306	0.191606
SLC38A1	0.0437403	0.0413603	0.191606
TNIK	0.0437244	0.0303299	0.191606
TOB1	0.0436568	0.022549	0.191606
GPRIN3	0.0436488	0.0360879	0.191606
STK4	0.043466	0.0468672	0.195129
FNBP1	0.043446	0.027286	0.191606
SMG1	0.043373	0.0445312	0.192791
TOP2B	0.0432667	0.0352287	0.191606
PRRC2B	0.0430674	0.0277825	0.191606
INPP5D	0.0428842	0.0234807	0.191606
CASP2	0.0427899	0.00957104	0.191606
TOMM20	0.0426845	0.0130823	0.191606
ESYT2	0.0425702	0.0273591	0.191606
HIVEP2	0.0425531	0.0362525	0.191606
CD5	0.0425206	0.0213148	0.191606
PACS1	0.0424847	0.0199296	0.191606
SMARCA4	0.0424711	0.0134237	0.191606
ATXN7	0.0424672	0.0232763	0.191606
UBR4	0.0423864	0.0415534	0.191606
IREB2	0.0421273	0.0138672	0.191606
PLCG1	0.0421184	0.0384455	0.191606
SET	0.0420338	0.0479835	0.196943
PPP1R15A	0.0420011	0.0476802	0.196854
ARHGEF18	0.0419982	0.0285726	0.191606
SAE1	0.0419593	0.00274543	0.191606
ASH1L	0.04188	0.0450854	0.193529
ZC3HAV1	0.0418569	0.0414439	0.191606
PPIA	0.0418189	0.0428562	0.191896
DDX24	0.0418066	0.0296899	0.191606
SCAF4	0.0417523	0.0110755	0.191606
PIK3IP1	0.041705	0.0378157	0.191606
PDE7A	0.0416088	0.0373843	0.191606
TAGLN2	0.0415689	0.0263074	0.191606
YLPM1	0.0414914	0.0346727	0.191606
FAM111A	0.0414831	0.0174155	0.191606
PBXIP1	0.0414736	0.0243995	0.191606
STAT1	0.041469	0.0359215	0.191606
CALR	0.0414667	0.023166	0.191606
PLAC8	0.0414321	0.0353272	0.191606
PRPF8	0.0413488	0.0493317	0.198467
TESPA1	0.0412863	0.0243096	0.191606
CD47	0.0412841	0.0384373	0.191606
CDC42SE1	0.0412363	0.0440567	0.191896
SBDS	0.0411018	0.0189145	0.191606
CCNL2	0.041089	0.0167243	0.191606
ACIN1	0.0410702	0.0207407	0.191606
CDC25B	0.0410334	0.0171906	0.191606
TAPBP	0.0409886	0.0407573	0.191606
PPP4R3A	0.0408823	0.0317292	0.191606
CCT8	0.0408694	0.0150773	0.191606
CHD4	0.0408432	0.0301082	0.191606
WIPF1	0.0408066	0.0444633	0.192595
TNRC6C	0.0406586	0.01885	0.191606
FLNB	0.0406242	0.0356625	0.191606
YBX1	0.0404166	0.0487874	0.198173
MAN1C1	0.0401056	0.00691525	0.191606
NELL2	0.0400601	0.0127175	0.191606
NXF1	0.0400241	0.0227075	0.191606
ERC1	0.0400179	0.015558	0.191606
U2AF2	0.0398989	0.0132726	0.191606
PCM1	0.0397486	0.046516	0.194359
SERINC5	0.0397012	0.0378697	0.191606
THOC2	0.0396323	0.0315234	0.191606
ANAPC1	0.039628	0.0108049	0.191606
LBH	0.0396198	0.0371963	0.191606
CARMIL2	0.039614	0.0056948	0.191606
NUCB2	0.0395992	0.0232493	0.191606
DENND4B	0.0394632	0.0145726	0.191606
RALGAPA1	0.0394611	0.0370511	0.191606
SRRT	0.0394112	0.00635506	0.191606
SEMA4D	0.0392105	0.0435425	0.191896
FOXK1	0.0389266	0.0319924	0.191606
SND1	0.0388007	0.00958962	0.191606
FOXJ3	0.0387845	0.0264798	0.191606
DNAH1	0.0387787	0.0311245	0.191606
ITM2A	0.0386598	0.0379941	0.191606
CNBP	0.0384897	0.0405575	0.191606
MTR	0.0384362	0.0267517	0.191606
SMARCC1	0.0383821	0.0353685	0.191606
PARP15	0.0383615	0.0240921	0.191606
PFN1	0.0382994	0.0464576	0.194211
GNL3L	0.0382856	0.0224725	0.191606
STX16	0.0382227	0.0392754	0.191606
BTAF1	0.038222	0.0444252	0.192479
PCMTD2	0.0382143	0.0376737	0.191606
CD37	0.0381536	0.0283555	0.191606
NFATC3	0.0380604	0.037528	0.191606
BTN3A3	0.0379329	0.0134162	0.191606
HEATR5B	0.0379318	0.0263396	0.191606
ZNF430	0.0376853	0.0111676	0.191606
DENND4A	0.0376119	0.0498019	0.198904
ERCC5	0.0375338	0.0402678	0.191606
CTC1	0.037495	0.0397841	0.191606
PLCL1	0.0373292	0.0367935	0.191606
MTDH	0.0372923	0.0394221	0.191606
CHD6	0.0372532	0.0416564	0.191606
XPO6	0.03721	0.0302178	0.191606
HELB	0.0371918	0.0299121	0.191606
CEP57	0.037165	0.0338714	0.191606
USP47	0.0371551	0.0365536	0.191606
WASF2	0.0371277	0.0485529	0.197675
ZNF217	0.0370432	0.0331498	0.191606
ENTPD4	0.0370384	0.0396974	0.191606
FOXK2	0.0369945	0.0114817	0.191606
MAT2A	0.036975	0.0246181	0.191606
CACHD1	0.0369705	0.0153073	0.191606
GBP2	0.0369577	0.0471632	0.19568
RGPD8	0.0369022	0.0198617	0.191606
VPS13D	0.0368573	0.0493657	0.198467
SF3B3	0.0368201	0.0216164	0.191606
POLE3	0.0368147	0.0204645	0.191606
ILRUN	0.0366929	0.0200049	0.191606
H1-3	0.0366656	0.0203706	0.191606
WDR7	0.0366089	0.0228966	0.191606
LDB1	0.036583	0.0124962	0.191606
API5	0.0365104	0.0209829	0.191606
ATG13	0.0364178	0.0113918	0.191606
DENND11	0.0364057	0.0267944	0.191606
INTS3	0.0363933	0.0135642	0.191606
ATXN2	0.0362462	0.0169119	0.191606
LSM14A	0.0362039	0.0425847	0.191896
IQGAP2	0.0361932	0.0398532	0.191606
HMGB1	0.0360106	0.0457078	0.193529
BTN3A2	0.0359904	0.0217362	0.191606
DIDO1	0.035984	0.0314044	0.191606
TBCC	0.0358973	0.00595361	0.191606
GBP4	0.035837	0.0429713	0.191896
DOCK9	0.0357572	0.0465968	0.194601
ATXN7L3B	0.0357436	0.0368584	0.191606
INTS1	0.0357412	0.0256373	0.191606
ARHGAP15	0.0357364	0.0452614	0.193529
COMMD6	0.0357019	0.0159961	0.191606
TAOK3	0.0356706	0.0403158	0.191606
TNRC6A	0.0355806	0.0323374	0.191606
LPIN2	0.035538	0.033678	0.191606
ARF1	0.0354665	0.0314443	0.191606
SUN2	0.0354525	0.0493574	0.198467
MAST4	0.0354344	0.0360539	0.191606
MTMR4	0.03528	0.0166244	0.191606
UBE2H	0.0351928	0.0421278	0.191896
WHAMM	0.0351481	0.0431694	0.191896
RABEP1	0.0350249	0.0280357	0.191606
EP400	0.0349208	0.0398183	0.191606
GNB1	0.0349202	0.0460513	0.193529
STRAP	0.0349129	0.019322	0.191606
GNL3	0.034877	0.0320275	0.191606
DUSP16	0.0348739	0.0303214	0.191606
TRAT1	0.0348247	0.0398645	0.191606
ELF2	0.0347763	0.0357734	0.191606
MCM3AP	0.0347703	0.0368177	0.191606
CNN2	0.0346094	0.0416018	0.191606
UBE2G2	0.0345616	0.0413876	0.191606
RETREG3	0.0345242	0.030566	0.191606
EIF1AX	0.0344239	0.0391115	0.191606
SAFB	0.0343653	0.0465861	0.194601
HTATSF1	0.034298	0.037157	0.191606
KLF9	0.0342136	0.0123441	0.191606
C9orf78	0.034105	0.0269543	0.191606
PASK	0.0340283	0.0266957	0.191606
ST13	0.0338273	0.0497726	0.198904
EEA1	0.0338073	0.0357381	0.191606
CCDC174	0.0337226	0.0270898	0.191606
MBTPS1	0.0337174	0.0420601	0.191896
IL32	0.0335655	0.0447122	0.193303
CD4	0.0335263	0.0472691	0.19568
SLC35E2B	0.0334709	0.0442493	0.191961
MIB1	0.0334433	0.0348618	0.191606
KIAA0100	0.0334171	0.034037	0.191606
INO80	0.0333401	0.0359119	0.191606
SIGIRR	0.0333333	0.0182954	0.191606
DDX10	0.0332466	0.0381834	0.191606
CD3D	0.0331953	0.038593	0.191606
PBRM1	0.0331614	0.0449645	0.193529
VAMP1	0.0331343	0.0165393	0.191606
SELPLG	0.0330452	0.0371082	0.191606
MAX	0.032751	0.026466	0.191606
PRKCQ	0.0327139	0.049271	0.198467
CFAP36	0.03267	0.0105851	0.191606
TAB3	0.0324231	0.03075	0.191606
UBA1	0.0323148	0.0457108	0.193529
KBTBD6	0.0323124	0.0282234	0.191606
SREBF2	0.0321806	0.0262755	0.191606
ECHDC2	0.03218	0.0320905	0.191606
ELMO2	0.0319682	0.0185743	0.191606
LTB	0.0319534	0.0391455	0.191606
PSMB4	0.0318986	0.030708	0.191606
TAF4B	0.0318976	0.0191002	0.191606
DENND2D	0.0316971	0.0471526	0.19568
PRORP	0.031693	0.037073	0.191606
SRP14	0.0316898	0.0427109	0.191896
SUN1	0.0316423	0.0330697	0.191606
GLCCI1	0.0316274	0.0218221	0.191606
MAPK8IP3	0.0316085	0.0386645	0.191606
DHX8	0.0315677	0.0480211	0.196943
TRAF5	0.0315546	0.0340748	0.191606
LIG1	0.0314468	0.0194717	0.191606
RAB14	0.0314447	0.0459033	0.193529
MARS1	0.0314249	0.0342311	0.191606
DENND1C	0.0312055	0.0315148	0.191606
SNRPN	0.0310926	0.0271794	0.191606
ZBTB18	0.0309762	0.0459345	0.193529
CLTA	0.0308002	0.0224371	0.191606
EDEM1	0.0307072	0.0472552	0.19568
UBE2V1	0.0305857	0.0451421	0.193529
CUL5	0.0305309	0.0359477	0.191606
CCT3	0.0304099	0.0436829	0.191896
ZCCHC7	0.0302936	0.0408362	0.191606
CDC37	0.0302731	0.0301742	0.191606
SLAMF6	0.0302386	0.0314402	0.191606
RANBP6	0.030225	0.0400166	0.191606
LAT	0.0302227	0.039666	0.191606
NFX1	0.0300136	0.0330385	0.191606
LIX1L	0.0299976	0.0376366	0.191606
NCOA7	0.0298424	0.0420059	0.191896
PSMB2	0.0298322	0.0315561	0.191606
RALY	0.0298211	0.0411511	0.191606
DCHS1	0.0296156	0.0396401	0.191606
CENATAC	0.0295395	0.0298569	0.191606
TMEM43	0.0294913	0.0448902	0.193529
RABGAP1	0.0294488	0.0440652	0.191896
NME2	0.0294304	0.0347311	0.191606
BMI1	0.0294168	0.042643	0.191896
SLC25A16	0.0290866	0.0474417	0.196203
CMTR1	0.0290845	0.0389781	0.191606
GIMAP6	0.0288898	0.0460681	0.193529
PIK3C2B	0.0284396	0.042035	0.191896
IARS2	0.0280666	0.0438699	0.191896
NECAP2	0.0279727	0.0483153	0.196943
UTP14A	0.0277217	0.0293376	0.191606
FAM193B	0.0273643	0.0391928	0.191606
MTURN	0.0265549	0.038233	0.191606
BCL7B	0.0265177	0.0436499	0.191896
PSME2	0.0264744	0.0480497	0.196943
WASHC5	0.0256915	0.0488939	0.198173
COX6A1	0.0256286	0.043781	0.191896
NOC3L	0.0250672	0.048753	0.198173
Downregulated
ZNF714	-0.0494918	9.1304e-06	0.155309
FGD4	-0.0466717	2.5355e-05	0.191606
FAM98A	-0.0466345	6.1684e-05	0.191606
FANCL	-0.0494637	6.4278e-05	0.191606
TET1	-0.0449287	9.5431e-05	0.191606
SLC8A1	-0.0446952	0.00016607	0.191606
MGAT4C	-0.0471319	0.00027116	0.191606
ANK2	-0.0463918	0.00029741	0.191606
AP1S2	-0.0439321	0.00036524	0.191606
SNX30	-0.0382499	0.00040064	0.191606
MUC12	-0.0415238	0.00049528	0.191606
PDE4B	-0.0421538	0.0005257	0.191606
FH	-0.0413386	0.00052912	0.191606
IFNAR2	-0.036536	0.00056192	0.191606
ARHGEF12	-0.0416246	0.00056693	0.191606
IRAK3	-0.0392704	0.00068064	0.191606
ENTPD1	-0.040698	0.0007113	0.191606
NTRK2	-0.0409615	0.00081497	0.191606
LRP1	-0.042705	0.00082076	0.191606
GAS7	-0.0381246	0.00087712	0.191606
MANBA	-0.0368845	0.00097092	0.191606
MIPOL1	-0.0459668	0.00099639	0.191606
INIP	-0.035412	0.00100488	0.191606
IL1RAP	-0.0360758	0.0010314	0.191606
KCNMA1	-0.0399878	0.00108312	0.191606
NRXN1	-0.0381	0.0011553	0.191606
KDELR2	-0.0361155	0.00117749	0.191606
PTPRO	-0.0378214	0.00119277	0.191606
METTL8	-0.0359478	0.00119327	0.191606
THBS1	-0.0394819	0.00120132	0.191606
LEMD3	-0.0385162	0.00136612	0.191606
EDEM3	-0.0451154	0.00144851	0.191606
KIAA1958	-0.0321624	0.00145113	0.191606
PGAP1	-0.0372835	0.00145612	0.191606
NEUROD1	-0.0359445	0.00148339	0.191606
KIF5C	-0.0361331	0.00150564	0.191606
ZC3H12C	-0.0352529	0.00152502	0.191606
KLF4	-0.040813	0.00156369	0.191606
MCF2L	-0.0361892	0.00157607	0.191606
TDRD15	-0.0354231	0.00164808	0.191606
MARK1	-0.03631	0.0016519	0.191606
LLPH	-0.036758	0.0016544	0.191606
PLXDC2	-0.0369748	0.00175783	0.191606
RGS2	-0.037218	0.0017619	0.191606
PTCHD4	-0.0381067	0.0018194	0.191606
LRRFIP2	-0.034543	0.00186847	0.191606
SPECC1	-0.0354375	0.00190229	0.191606
FGL2	-0.0408704	0.0019128	0.191606
TNFRSF10B	-0.0343745	0.0019463	0.191606
ARHGAP28	-0.0364878	0.00196989	0.191606
CYREN	-0.0336716	0.00198531	0.191606
ARHGAP29	-0.0364408	0.0019892	0.191606
ADAM23	-0.033635	0.00202299	0.191606
EIF3K	-0.0342408	0.00206706	0.191606
CHST9	-0.0353395	0.00210065	0.191606
NINJ1	-0.032912	0.00210112	0.191606
CEP44	-0.0357802	0.00210379	0.191606
FN1	-0.0347662	0.00211776	0.191606
SNED1	-0.0325931	0.0021281	0.191606
ZNF254	-0.0361417	0.00213095	0.191606
KIAA0408	-0.033848	0.00215876	0.191606
APBB2	-0.0344804	0.00216824	0.191606
NEBL	-0.0342097	0.00218198	0.191606
PGD	-0.0343249	0.00220602	0.191606
GNPDA2	-0.0329331	0.00227339	0.191606
MEGF9	-0.0376673	0.00229008	0.191606
GGH	-0.0338711	0.00235156	0.191606
CDKL5	-0.034507	0.0024389	0.191606
GABRA2	-0.035331	0.00256055	0.191606
SLCO1A2	-0.0338754	0.00257048	0.191606
ENAM	-0.03202	0.00262208	0.191606
TRIQK	-0.03196	0.00271537	0.191606
TDRD6	-0.0328449	0.00281532	0.191606
GCNT1	-0.0342674	0.00281801	0.191606
PRICKLE2	-0.0317673	0.00285341	0.191606
KPNA5	-0.0362981	0.00285356	0.191606
FGD6	-0.0320827	0.00287119	0.191606
ZNF484	-0.0328672	0.00291031	0.191606
SNX27	-0.0362103	0.00292164	0.191606
TCF7L2	-0.0330734	0.00293457	0.191606
MAB21L3	-0.0328395	0.00295026	0.191606
RELN	-0.0334108	0.00296353	0.191606
KLF8	-0.0327719	0.00301269	0.191606
ALDH1A3	-0.0329094	0.00311242	0.191606
OR4F17	-0.0342046	0.00316448	0.191606
GRIA4	-0.0319663	0.00317319	0.191606
TRIM2	-0.0325301	0.00321293	0.191606
WIPF2	-0.0345638	0.00323591	0.191606
DISP1	-0.0313291	0.00325693	0.191606
MOB4	-0.0328378	0.00327657	0.191606
RGS7	-0.0355219	0.00328155	0.191606
FBXW2	-0.0340908	0.00329369	0.191606
CAPZA2	-0.0382137	0.00329837	0.191606
ACSL6	-0.0318923	0.00332218	0.191606
TENM2	-0.0356185	0.00333	0.191606
FANCB	-0.03188	0.00336675	0.191606
MYLK	-0.0343327	0.00340109	0.191606
ATP7B	-0.0350159	0.00341866	0.191606
SOCS7	-0.0287429	0.00344373	0.191606
EXPH5	-0.0324343	0.00346253	0.191606
KCTD16	-0.0331978	0.00352061	0.191606
GTDC1	-0.0329442	0.00354451	0.191606
FCN1	-0.0365297	0.00355862	0.191606
ADD2	-0.0337671	0.00356374	0.191606
CCDC168	-0.0367101	0.00356685	0.191606
HLA-DQB1	-0.0314813	0.00356837	0.191606
SLC24A4	-0.0323612	0.00357571	0.191606
PTGS2	-0.0349604	0.00357971	0.191606
ZBTB8B	-0.0321046	0.00359717	0.191606
ANXA2	-0.034405	0.00359896	0.191606
FUT9	-0.0327882	0.00360114	0.191606
OTULINL	-0.0347019	0.00368964	0.191606
EPHA7	-0.032833	0.00372765	0.191606
UACA	-0.0323875	0.00373392	0.191606
GAS2L3	-0.0322242	0.00376202	0.191606
AJAP1	-0.0309875	0.00378081	0.191606
KCNJ2	-0.0307653	0.00378612	0.191606
KIAA1549	-0.0315342	0.00378938	0.191606
KYNU	-0.0339009	0.00379513	0.191606
SHCBP1	-0.0317777	0.00379726	0.191606
FCGR2A	-0.0320486	0.00380496	0.191606
PPARA	-0.0297619	0.00381907	0.191606
DCC	-0.0319603	0.00382445	0.191606
PTS	-0.0297257	0.00386785	0.191606
CTNNA3	-0.0312372	0.00387358	0.191606
SLITRK5	-0.0374779	0.00388446	0.191606
ADGRF1	-0.0304232	0.00389322	0.191606
S1PR3	-0.0328939	0.00389414	0.191606
MED12L	-0.0301933	0.00389462	0.191606
OR2L3	-0.0306562	0.00399174	0.191606
ANKRD66	-0.0315699	0.00399452	0.191606
HMGA2	-0.0318731	0.00402009	0.191606
HRH2	-0.0320452	0.00402288	0.191606
RAG1	-0.0306982	0.00404003	0.191606
ST6GALNAC3	-0.0302717	0.00404155	0.191606
JAKMIP2	-0.0301577	0.00404576	0.191606
ZDHHC14	-0.0321077	0.00407418	0.191606
OR51L1	-0.0313818	0.00410713	0.191606
FAXC	-0.0337623	0.00411066	0.191606
ARHGEF10	-0.030128	0.00418323	0.191606
RFESD	-0.0307186	0.0042228	0.191606
ABCG8	-0.0311535	0.00426365	0.191606
SYT16	-0.0327984	0.00427025	0.191606
SRGAP1	-0.0319908	0.00427851	0.191606
KDM1B	-0.0310426	0.00429016	0.191606
TEX2	-0.0298089	0.00429625	0.191606
MEGF10	-0.0299309	0.0043013	0.191606
GULP1	-0.0315427	0.00432467	0.191606
PRRX1	-0.0307815	0.0043458	0.191606
CLSTN2	-0.0305449	0.0043679	0.191606
ENOSF1	-0.0339479	0.00439525	0.191606
GALNT4	-0.0307079	0.00439641	0.191606
ZNF442	-0.0304134	0.00442298	0.191606
SAMD12	-0.0322444	0.00442373	0.191606
SOGA1	-0.0300997	0.00442517	0.191606
PIK3R3	-0.0309221	0.00442726	0.191606
PCDH7	-0.0336357	0.00443207	0.191606
TMED3	-0.0327956	0.0044479	0.191606
OR8H2	-0.0324967	0.00446076	0.191606
SPAG16	-0.0320335	0.00446544	0.191606
C5orf58	-0.0289183	0.00447135	0.191606
KCNJ6	-0.0337153	0.00447656	0.191606
PCDH15	-0.0320397	0.00448736	0.191606
COBLL1	-0.0329569	0.00450433	0.191606
CHPT1	-0.0295304	0.00450685	0.191606
ABCC8	-0.0312311	0.00450788	0.191606
TLCD4	-0.0308412	0.0045707	0.191606
GAB1	-0.0309316	0.00460451	0.191606
TRIM27	-0.0289421	0.00460913	0.191606
SLC25A33	-0.0310944	0.00462079	0.191606
EMC8	-0.0304308	0.00462217	0.191606
ZNF727	-0.0306263	0.00463371	0.191606
RIPPLY2	-0.0310354	0.00470394	0.191606
ADGRD1	-0.0305608	0.00471513	0.191606
TLR7	-0.0285295	0.00475235	0.191606
KIAA1549L	-0.0320002	0.00475749	0.191606
C2orf16	-0.0313426	0.00476025	0.191606
CLSPN	-0.0282714	0.00477496	0.191606
PLK2	-0.0290223	0.00480739	0.191606
LPAR4	-0.0294361	0.00482026	0.191606
MUSK	-0.0292171	0.004848	0.191606
SLC30A10	-0.030277	0.00485092	0.191606
RUNX1T1	-0.031504	0.00492249	0.191606
JCAD	-0.0319392	0.00493069	0.191606
MDGA1	-0.0296498	0.00493324	0.191606
HLA-DRA	-0.0358151	0.0049413	0.191606
IPMK	-0.0310428	0.00496178	0.191606
ADAM29	-0.0310078	0.00496237	0.191606
FMN2	-0.0295455	0.0049776	0.191606
PRDM6	-0.030245	0.00498581	0.191606
DLC1	-0.0308166	0.00501832	0.191606
SALL1	-0.0307065	0.00502088	0.191606
VGLL3	-0.0305571	0.00502594	0.191606
XDH	-0.0282176	0.00502895	0.191606
VEPH1	-0.0305499	0.00503004	0.191606
DST	-0.037134	0.00504345	0.191606
ERI2	-0.0299922	0.00505538	0.191606
TRIM41	-0.028805	0.00507311	0.191606
FAM227A	-0.0312706	0.00509556	0.191606
FAM118B	-0.0285312	0.00516596	0.191606
OR5M1	-0.0289087	0.00516911	0.191606
GABRG3	-0.0292444	0.00520969	0.191606
AGT	-0.0286694	0.00522656	0.191606
ALG14	-0.0305592	0.00524418	0.191606
USH2A	-0.0295838	0.00526439	0.191606
BMP2K	-0.0312448	0.00528922	0.191606
THAP2	-0.0297869	0.00529611	0.191606
CNDP2	-0.032481	0.00530672	0.191606
EFR3B	-0.0284348	0.00533952	0.191606
BEND7	-0.0303148	0.00534372	0.191606
CNTNAP2	-0.0327371	0.00534876	0.191606
MYO6	-0.0303916	0.00537157	0.191606
ANO5	-0.0316422	0.00540105	0.191606
FAM219B	-0.0298027	0.0054114	0.191606
SCN9A	-0.031683	0.00541609	0.191606
EYA4	-0.0292662	0.00544107	0.191606
RGSL1	-0.0292662	0.00544107	0.191606
ZNF716	-0.0299729	0.00544913	0.191606
IL10RB	-0.0285531	0.00544921	0.191606
PRKN	-0.028924	0.00548379	0.191606
RBCK1	-0.0299556	0.00549767	0.191606
KIF6	-0.0286802	0.0054991	0.191606
POMT2	-0.0286802	0.0054991	0.191606
PTGER3	-0.030933	0.00552644	0.191606
TRIM72	-0.0286438	0.00552694	0.191606
SLC9B2	-0.0297912	0.00553081	0.191606
PKHD1	-0.0308748	0.00554113	0.191606
SPRY3	-0.0292536	0.00554295	0.191606
SLC6A15	-0.0328529	0.00556034	0.191606
LYN	-0.0335761	0.00556205	0.191606
GARNL3	-0.028873	0.00557815	0.191606
C4orf54	-0.0297851	0.00557968	0.191606
ANKRD20A2P	-0.0306784	0.00558437	0.191606
FRRS1	-0.0290444	0.00560926	0.191606
HCN1	-0.0317332	0.00563744	0.191606
RIMS2	-0.0299619	0.00564513	0.191606
TCTN3	-0.0282545	0.00564839	0.191606
FRRS1L	-0.0328975	0.00566413	0.191606
C3orf70	-0.0301926	0.00566915	0.191606
ETFBKMT	-0.0303656	0.00568782	0.191606
P2RY6	-0.0287199	0.00571425	0.191606
FAM83B	-0.0300192	0.00574419	0.191606
ONECUT2	-0.0289002	0.00575906	0.191606
SH3BGRL2	-0.0280454	0.00576957	0.191606
NEK10	-0.0316671	0.0057913	0.191606
GPRC5A	-0.031724	0.00579775	0.191606
OR2A12	-0.030272	0.00579997	0.191606
GOLGA8G	-0.0289979	0.00581314	0.191606
SPATA6	-0.0286211	0.00581498	0.191606
STEAP2	-0.0311666	0.00583259	0.191606
CCR3	-0.029949	0.0058478	0.191606
THSD4	-0.029949	0.0058478	0.191606
SLC3A1	-0.0280719	0.00589415	0.191606
ITGB3	-0.0286176	0.00590287	0.191606
PAQR9	-0.0288468	0.00592829	0.191606
EYS	-0.028872	0.00593467	0.191606
DPP10	-0.0308283	0.00594774	0.191606
WNT2B	-0.0287225	0.00594821	0.191606
OR7C1	-0.0300599	0.00597646	0.191606
SPTLC2	-0.03121	0.00598858	0.191606
DTNA	-0.0321782	0.00602197	0.191606
GK	-0.0285254	0.00604192	0.191606
WBP2	-0.0274219	0.00605453	0.191606
DMRTA1	-0.0289344	0.00609576	0.191606
DCBLD1	-0.0292237	0.00610812	0.191606
ST18	-0.0279665	0.00610917	0.191606
ZBTB8A	-0.0293964	0.00611762	0.191606
MACROD2	-0.0296554	0.00612503	0.191606
NWD2	-0.0312662	0.0061253	0.191606
COLEC12	-0.027429	0.00612946	0.191606
A1CF	-0.0295488	0.00613771	0.191606
SLC4A4	-0.028563	0.00614932	0.191606
FERMT2	-0.0314769	0.00615817	0.191606
ITGA7	-0.0309708	0.00617722	0.191606
SCRN3	-0.0292942	0.00618287	0.191606
MUC13	-0.0285567	0.00623236	0.191606
FGF12	-0.0313477	0.00624399	0.191606
PLCB4	-0.0312517	0.00624472	0.191606
SPCS1	-0.031705	0.00627583	0.191606
ZNF250	-0.0301027	0.00633166	0.191606
KIAA1671	-0.0307071	0.00633537	0.191606
SLC25A24	-0.0295841	0.00635172	0.191606
GLRX	-0.0292001	0.0063604	0.191606
TMEM182	-0.0289785	0.0063612	0.191606
MAGI1	-0.0297844	0.00636776	0.191606
CCDC88A	-0.0391971	0.00637485	0.191606
TADA2A	-0.0280556	0.00638297	0.191606
CYP46A1	-0.0316599	0.0063859	0.191606
CFAP54	-0.028438	0.00641877	0.191606
PTPRQ	-0.0273662	0.00643526	0.191606
HJURP	-0.0282162	0.00643941	0.191606
BNC1	-0.0279031	0.00646049	0.191606
EXD1	-0.0286032	0.00646401	0.191606
TSGA10	-0.0307933	0.00648196	0.191606
GOLM1	-0.029978	0.00649206	0.191606
DZANK1	-0.0306019	0.00651402	0.191606
CRB1	-0.0287828	0.00654183	0.191606
INSYN2A	-0.0297258	0.00661919	0.191606
NLGN1	-0.0318518	0.00663228	0.191606
MMD	-0.0268841	0.00664559	0.191606
MTARC1	-0.0302712	0.00665291	0.191606
ULK1	-0.0272177	0.00668723	0.191606
ZNF888	-0.027456	0.00669242	0.191606
DCHS2	-0.0286397	0.0067745	0.191606
OR2G6	-0.027673	0.00678547	0.191606
MAGEA10	-0.0286372	0.00682912	0.191606
SCN3B	-0.030506	0.00686481	0.191606
HSPA4L	-0.0314667	0.00687812	0.191606
TLR3	-0.0286372	0.00688125	0.191606
C4orf19	-0.0285396	0.00689505	0.191606
PTPRZ1	-0.0285058	0.00689562	0.191606
ABCA13	-0.0315185	0.0069097	0.191606
CADPS	-0.0296355	0.00693504	0.191606
PTPN3	-0.0291341	0.00695225	0.191606
PTPRB	-0.0293891	0.00696105	0.191606
PDGFRA	-0.0275997	0.00698804	0.191606
OR52A1	-0.0313249	0.00700235	0.191606
CXCL8	-0.0401876	0.00703003	0.191606
STEAP4	-0.0276547	0.00705867	0.191606
ZNF846	-0.0278485	0.00707377	0.191606
PZP	-0.0276494	0.00710681	0.191606
ITGAX	-0.0322051	0.00712217	0.191606
NYAP2	-0.0300788	0.0071301	0.191606
MAN2B1	-0.0323087	0.00715396	0.191606
TBR1	-0.0278436	0.0071615	0.191606
EBF3	-0.0294029	0.00718693	0.191606
LRRC49	-0.0297839	0.00722019	0.191606
CCDC150	-0.0285009	0.00723052	0.191606
FAT1	-0.029884	0.00724128	0.191606
RIMBP2	-0.029884	0.00724128	0.191606
CABP1	-0.0277227	0.00725115	0.191606
DHCR24	-0.0264342	0.00727355	0.191606
ZNF382	-0.030575	0.00728329	0.191606
PPIL6	-0.0283099	0.00729137	0.191606
FIGN	-0.0336657	0.00729171	0.191606
KIF5A	-0.0282035	0.00730914	0.191606
SGIP1	-0.0325174	0.00730952	0.191606
TCEANC2	-0.0309456	0.00730959	0.191606
ATP13A4	-0.0293896	0.00735428	0.191606
AASS	-0.0307476	0.0074153	0.191606
RAB3D	-0.0269803	0.00742385	0.191606
PRUNE2	-0.0292969	0.0074498	0.191606
SIX4	-0.0270988	0.00748679	0.191606
GDA	-0.0274769	0.00752018	0.191606
NOL4	-0.0292568	0.00754278	0.191606
KLHL4	-0.0273047	0.00755041	0.191606
CHST6	-0.0271316	0.00762768	0.191606
RASSF6	-0.0271316	0.00762768	0.191606
FAT3	-0.0277888	0.00764974	0.191606
GRSF1	-0.030928	0.00765393	0.191606
MLKL	-0.0273153	0.00769342	0.191606
TMEM192	-0.0284928	0.00770982	0.191606
ENSG00000278384	-0.0302581	0.00771112	0.191606
NRK	-0.0285328	0.00772545	0.191606
FARP1	-0.03261	0.00772546	0.191606
LPCAT2	-0.0300527	0.00773003	0.191606
BCAS1	-0.0272471	0.00774081	0.191606
FOXP4	-0.0275997	0.00781559	0.191606
OR1A2	-0.0275997	0.00781559	0.191606
TSHR	-0.0298127	0.0078562	0.191606
GCLM	-0.0297661	0.00785902	0.191606
ENPEP	-0.0263896	0.00788287	0.191606
NCAPH	-0.0263896	0.00788287	0.191606
SGK2	-0.0263896	0.00788287	0.191606
ZMAT4	-0.0263896	0.00788287	0.191606
ZNF701	-0.0273556	0.00796566	0.191606
LRFN5	-0.0282337	0.00796615	0.191606
TRPC3	-0.0271482	0.00796878	0.191606
THRB	-0.0288377	0.0079901	0.191606
EDNRB	-0.0278118	0.00799458	0.191606
ZNF813	-0.0289687	0.00801663	0.191606
SLC24A2	-0.0299641	0.008045	0.191606
OR2C3	-0.027678	0.00805659	0.191606
AGTR1	-0.0279826	0.00806672	0.191606
ANKFN1	-0.0279826	0.00806672	0.191606
FAM186A	-0.0279826	0.00806672	0.191606
PDE11A	-0.0279826	0.00806672	0.191606
ADPGK	-0.0335222	0.00806888	0.191606
TREM1	-0.0310515	0.00812081	0.191606
SLC1A6	-0.0279826	0.00812627	0.191606
CIT	-0.0334521	0.0081506	0.191606
PTPN14	-0.0292306	0.00819284	0.191606
TNS3	-0.0274636	0.00827544	0.191606
BNC2	-0.0313502	0.00827701	0.191606
B3GALNT1	-0.0270066	0.00829136	0.191606
NAALADL2	-0.0290818	0.00831005	0.191606
CSMD1	-0.0268279	0.00833393	0.191606
GAD1	-0.0301123	0.00836749	0.191606
ENAH	-0.0280744	0.00836813	0.191606
PPM1D	-0.0270942	0.00838049	0.191606
CNTNAP3	-0.0337022	0.00840231	0.191606
GCNT2	-0.0272467	0.00840316	0.191606
VEGFA	-0.029125	0.00841842	0.191606
SPTB	-0.0269765	0.00844152	0.191606
TRPV2	-0.0277575	0.00846902	0.191606
KCTD3	-0.0282444	0.00849525	0.191606
DSC2	-0.0284818	0.00851657	0.191606
PHTF1	-0.0262669	0.0085709	0.191606
FCHO2	-0.0279118	0.00857245	0.191606
CBR4	-0.0288121	0.00857567	0.191606
TBK1	-0.0272787	0.00862761	0.191606
TOB2	-0.0299199	0.00864951	0.191606
CHRM2	-0.0292205	0.00867876	0.191606
CUBN	-0.0305722	0.00869384	0.191606
SERPINB8	-0.0281436	0.00870473	0.191606
COL4A1	-0.0307351	0.00874521	0.191606
WDR19	-0.027112	0.00878428	0.191606
VPS33A	-0.0290207	0.00879807	0.191606
DPF3	-0.0265038	0.00887219	0.191606
SLC6A6	-0.0320316	0.00888185	0.191606
KIF13A	-0.0272997	0.00891507	0.191606
ATPAF2	-0.0276264	0.00893754	0.191606
PGAP4	-0.0286526	0.00894699	0.191606
HHAT	-0.0280809	0.00898411	0.191606
EPB41L1	-0.0272821	0.00898631	0.191606
OR8A1	-0.0272821	0.00898631	0.191606
KCNJ3	-0.0269848	0.00898842	0.191606
STXBP6	-0.0298105	0.00900821	0.191606
NPY1R	-0.0267094	0.00901033	0.191606
LAMA2	-0.0307545	0.00901673	0.191606
PRAM1	-0.0277032	0.00909404	0.191606
PLPP4	-0.0269614	0.00909884	0.191606
PRICKLE1	-0.0304494	0.00910604	0.191606
REPS2	-0.0253225	0.00911702	0.191606
FKBP9	-0.0249433	0.00912851	0.191606
RELT	-0.0295743	0.00913228	0.191606
LMOD3	-0.0264303	0.00918898	0.191606
GLCE	-0.0292964	0.00921597	0.191606
LRRC19	-0.0272443	0.00921848	0.191606
CDH6	-0.0272611	0.00923933	0.191606
DNAH11	-0.0273644	0.00924332	0.191606
P4HA2	-0.02872	0.00924782	0.191606
KIAA0895	-0.0291141	0.00925602	0.191606
KCNT2	-0.0280086	0.00926194	0.191606
SLC1A3	-0.0294034	0.00927808	0.191606
ARHGEF40	-0.0269631	0.00931299	0.191606
OSBPL6	-0.026736	0.00932282	0.191606
TGFA	-0.0262671	0.00933382	0.191606
GRIK2	-0.0332567	0.00935995	0.191606
MPEG1	-0.0351811	0.00938815	0.191606
EREG	-0.0271742	0.00940505	0.191606
MUC4	-0.0277334	0.00942346	0.191606
FGF14	-0.0287558	0.00942885	0.191606
GABRA4	-0.0290466	0.00944781	0.191606
IFT172	-0.0290953	0.00947739	0.191606
PLCE1	-0.0322086	0.0094859	0.191606
CD33	-0.0246758	0.00948913	0.191606
NEIL1	-0.0284217	0.00949776	0.191606
BEST1	-0.0272822	0.00952906	0.191606
OR2V2	-0.0275989	0.00953495	0.191606
TMEM232	-0.0272821	0.00953612	0.191606
ZNF90	-0.0264985	0.00954791	0.191606
PLIN3	-0.0265003	0.00959801	0.191606
CLCN4	-0.0266437	0.00960939	0.191606
GINS1	-0.0266437	0.00960939	0.191606
ABCA8	-0.0285945	0.0096172	0.191606
TRAF3IP2	-0.0275293	0.00963162	0.191606
MAPKBP1	-0.0281532	0.0096628	0.191606
HIP1	-0.0268916	0.00970918	0.191606
KCNH5	-0.0285349	0.00973068	0.191606
TGFBI	-0.027174	0.00977631	0.191606
ENPP1	-0.0272443	0.0098114	0.191606
FCAR	-0.0297183	0.00982558	0.191606
CCDC71	-0.0260366	0.00984083	0.191606
RAB3B	-0.028374	0.00984641	0.191606
PTPRF	-0.0264831	0.00985351	0.191606
AGBL2	-0.0261503	0.00986398	0.191606
SVEP1	-0.0268023	0.00988302	0.191606
LYZ	-0.0427703	0.00988573	0.191606
LIMCH1	-0.0291514	0.00990027	0.191606
AMACR	-0.0266724	0.00991761	0.191606
SLC4A8	-0.0260706	0.00993034	0.191606
ZNF175	-0.027042	0.00995744	0.191606
SPTBN2	-0.0267969	0.00997827	0.191606
PSMB9	-0.0265547	0.00998709	0.191606
MYO5C	-0.0257158	0.00998872	0.191606
USP28	-0.0256217	0.0100113	0.191606
CD36	-0.0343418	0.0100223	0.191606
FAM83F	-0.0295956	0.0100671	0.191606
UBE2D1	-0.0287185	0.0100821	0.191606
LUZP2	-0.0287524	0.0101536	0.191606
OMG	-0.0287263	0.0101773	0.191606
ENSG00000261884	-0.0265656	0.0101927	0.191606
CYBB	-0.0354065	0.0102377	0.191606
ZNF225	-0.0268299	0.0102714	0.191606
KSR2	-0.0276309	0.0102855	0.191606
GREM1	-0.0294319	0.0102872	0.191606
PLEKHG4B	-0.0280064	0.0102937	0.191606
TAF11L5	-0.0280064	0.0102937	0.191606
RBFA	-0.0259759	0.0103023	0.191606
GID8	-0.0298316	0.0103219	0.191606
EDIL3	-0.0277674	0.0103433	0.191606
C5AR1	-0.0290109	0.0103539	0.191606
MORN1	-0.0280064	0.0104395	0.191606
ZNF695	-0.0297768	0.0104509	0.191606
SLC17A6	-0.0272144	0.010514	0.191606
ADGRB3	-0.0261106	0.010515	0.191606
IL19	-0.0261106	0.010515	0.191606
WNK2	-0.0264831	0.0105312	0.191606
RTN1	-0.0271326	0.0105368	0.191606
CXCR2	-0.0255681	0.0105831	0.191606
MECOM	-0.0265563	0.0106087	0.191606
OR52N1	-0.0257829	0.0106581	0.191606
RYR3	-0.0257829	0.0106581	0.191606
CLIC4	-0.0252652	0.0106608	0.191606
NPTN	-0.0268638	0.0106733	0.191606
B3GNT5	-0.0285826	0.0107039	0.191606
SEMA3D	-0.0290979	0.0107149	0.191606
FKBP14	-0.0269879	0.010777	0.191606
ZNF829	-0.028404	0.0107902	0.191606
MRTFB	-0.0331871	0.0107947	0.191606
CCSER1	-0.028542	0.010876	0.191606
COLQ	-0.02717	0.0108798	0.191606
PPARGC1B	-0.0285727	0.0108806	0.191606
KCNMB3	-0.0288051	0.0109074	0.191606
DACT1	-0.0262538	0.0109326	0.191606
TAS2R20	-0.0254595	0.0109386	0.191606
PSEN1	-0.0306612	0.010955	0.191606
TKFC	-0.0259128	0.0109676	0.191606
ADGRL2	-0.0305105	0.0110477	0.191606
ART4	-0.0260547	0.0110679	0.191606
C1orf162	-0.027513	0.01108	0.191606
C14orf119	-0.0271812	0.011084	0.191606
CMC2	-0.0303671	0.01111	0.191606
NOVA1	-0.0298906	0.0111175	0.191606
C1orf21	-0.0257829	0.011139	0.191606
CD8B	-0.0257829	0.011139	0.191606
EHF	-0.0257829	0.011139	0.191606
PRR20A	-0.0257829	0.011139	0.191606
SERPINF1	-0.0242554	0.0111507	0.191606
ZFYVE16	-0.0324077	0.0111865	0.191606
AADACL2	-0.0266698	0.0111906	0.191606
ZNF234	-0.0268933	0.0111954	0.191606
MYPN	-0.0275992	0.0112034	0.191606
NDST3	-0.0271631	0.011258	0.191606
ANGPT1	-0.0266277	0.0112678	0.191606
LETM2	-0.0251825	0.0113147	0.191606
CDH13	-0.0276203	0.0113403	0.191606
MAP3K21	-0.0268333	0.0113701	0.191606
SLC30A8	-0.0261692	0.011407	0.191606
LGI1	-0.0308617	0.0114243	0.191606
DCLRE1B	-0.0259049	0.0114408	0.191606
IL1B	-0.0330052	0.0114821	0.191606
TMEM62	-0.0250003	0.0115441	0.191606
USP54	-0.0250003	0.0115441	0.191606
CPLX4	-0.0259254	0.0115478	0.191606
G0S2	-0.0297742	0.0115928	0.191606
INTU	-0.0286643	0.0115934	0.191606
TMC1	-0.0284353	0.0116367	0.191606
HHIP	-0.0256336	0.0116431	0.191606
KCNA7	-0.0256336	0.0116431	0.191606
SASS6	-0.0289501	0.0116568	0.191606
ULK4	-0.0274108	0.0116618	0.191606
ADH6	-0.0261692	0.0116622	0.191606
ZFY	-0.0300218	0.0116898	0.191606
PLEKHB2	-0.0303622	0.0116912	0.191606
AHCY	-0.0247242	0.0116982	0.191606
LZTS1	-0.0250377	0.0117313	0.191606
METTL15	-0.0265387	0.0117368	0.191606
ZC3H11B	-0.0263004	0.0117474	0.191606
BCL6	-0.0276735	0.0117754	0.191606
CLN6	-0.0279472	0.0118392	0.191606
ENSG00000271254	-0.0286098	0.0118578	0.191606
AKAP12	-0.0262737	0.0119085	0.191606
TRIM6	-0.0262737	0.0119085	0.191606
FAM135B	-0.0263004	0.0119227	0.191606
SCIN	-0.0275273	0.0119733	0.191606
F5	-0.0304565	0.0119774	0.191606
LFNG	-0.025187	0.0120374	0.191606
NEK3	-0.0266823	0.012072	0.191606
TBX18	-0.0278578	0.0120857	0.191606
METTL6	-0.0282775	0.0120943	0.191606
TLR6	-0.0269012	0.0121387	0.191606
MYLK3	-0.0273493	0.012201	0.191606
ADAMTS1	-0.0252957	0.0122539	0.191606
MACC1	-0.0266045	0.012255	0.191606
MAP3K5	-0.0261947	0.0122673	0.191606
SKAP2	-0.0274054	0.0122697	0.191606
GABRB2	-0.0291154	0.0122712	0.191606
FLG	-0.026634	0.012304	0.191606
ZFP28	-0.0263082	0.0123489	0.191606
CAPG	-0.0248778	0.0123784	0.191606
AMY2A	-0.0254552	0.0123931	0.191606
CALHM5	-0.0254552	0.0123931	0.191606
FAM81A	-0.0254552	0.0123931	0.191606
GIPC2	-0.0254552	0.0123931	0.191606
OR2H2	-0.0254552	0.0123931	0.191606
PAX3	-0.0254552	0.0123931	0.191606
SCTR	-0.0254552	0.0123931	0.191606
USHBP1	-0.0254552	0.0123931	0.191606
OGFRL1	-0.0318725	0.0124565	0.191606
PDE7B	-0.0247381	0.012475	0.191606
TBL2	-0.0247529	0.0125012	0.191606
WIPI1	-0.0236731	0.0125034	0.191606
GABRP	-0.0243358	0.0125254	0.191606
MICAL3	-0.0271888	0.0125405	0.191606
LILRA2	-0.0254646	0.0125602	0.191606
COL4A2	-0.0260537	0.0125818	0.191606
C6orf132	-0.0288734	0.0125856	0.191606
ZNF75D	-0.0251559	0.0126032	0.191606
GALNT5	-0.0252056	0.0126174	0.191606
ALG8	-0.0287565	0.0126345	0.191606
MAFB	-0.0305973	0.0126352	0.191606
LHFPL2	-0.0254349	0.0126765	0.191606
KCND2	-0.025326	0.0126921	0.191606
TACR3	-0.025326	0.0126921	0.191606
PRLR	-0.0286901	0.0126986	0.191606
ZNF566	-0.0260996	0.012803	0.191606
MPDZ	-0.0276706	0.0128563	0.191606
FGD2	-0.025807	0.012873	0.191606
GPR149	-0.0256737	0.0128899	0.191606
RGS19	-0.0258106	0.0129044	0.191606
OR52I2	-0.0270411	0.0129423	0.191606
TRIB1	-0.0303409	0.0129433	0.191606
PMFBP1	-0.0249361	0.013003	0.191606
CDH12	-0.0241515	0.0130101	0.191606
CLDN12	-0.0257508	0.0130177	0.191606
DNAL1	-0.0270394	0.0130256	0.191606
RHPN2	-0.0272267	0.0130341	0.191606
ADAMTSL1	-0.0276644	0.0130363	0.191606
EPGN	-0.0265444	0.0130946	0.191606
AMZ1	-0.024498	0.0130965	0.191606
TNFSF18	-0.0261506	0.0131273	0.191606
DOK2	-0.0253725	0.0131615	0.191606
UNC80	-0.0285556	0.013189	0.191606
KLHDC1	-0.0261177	0.0132031	0.191606
FXN	-0.0246538	0.0132086	0.191606
VCAN	-0.0396676	0.0132121	0.191606
LRRK2	-0.0323891	0.0132369	0.191606
NPTXR	-0.0260132	0.0133135	0.191606
ZNF510	-0.026644	0.0133584	0.191606
LONRF1	-0.0241518	0.0133661	0.191606
TNFAIP2	-0.0290354	0.0134037	0.191606
OCLN	-0.0266482	0.0134301	0.191606
PAX6	-0.0294218	0.0134456	0.191606
LRAT	-0.0267423	0.0134581	0.191606
ACOT11	-0.0251696	0.0134749	0.191606
ANO3	-0.0251696	0.0134749	0.191606
SOX21	-0.0251696	0.0134749	0.191606
LRRK1	-0.0281606	0.0134867	0.191606
TNFRSF1A	-0.0262377	0.0135989	0.191606
PLAAT3	-0.0254378	0.0136011	0.191606
COPG1	-0.0262803	0.0136276	0.191606
MAPT	-0.0261771	0.013636	0.191606
OR5H1	-0.0260839	0.0136619	0.191606
ABCA2	-0.0271052	0.013665	0.191606
IDO2	-0.0251357	0.0136873	0.191606
TRIM49D1	-0.0257244	0.0137378	0.191606
EML5	-0.0243744	0.0137496	0.191606
HLA-DQA1	-0.0239691	0.0137657	0.191606
BORCS7	-0.0273913	0.0138031	0.191606
UNC5C	-0.0249445	0.0138142	0.191606
LMCD1	-0.0269937	0.0138237	0.191606
CMTM4	-0.0253763	0.0138427	0.191606
MS4A7	-0.0265554	0.0138455	0.191606
ANKUB1	-0.0242746	0.0139134	0.191606
CDK1	-0.0242746	0.0139134	0.191606
HMGCLL1	-0.0242746	0.0139134	0.191606
RGS6	-0.0242746	0.0139134	0.191606
TRPV3	-0.0242746	0.0139134	0.191606
TMEM200C	-0.027983	0.0139286	0.191606
B3GALT5	-0.0245364	0.0139327	0.191606
CTNNA1	-0.0255514	0.0139983	0.191606
CD68	-0.0309085	0.0140053	0.191606
MTHFSD	-0.0234669	0.0140231	0.191606
RGS3	-0.0230983	0.0140281	0.191606
TMEM116	-0.0256424	0.0140348	0.191606
NTNG1	-0.0253763	0.0140456	0.191606
DENND1A	-0.0302244	0.0140667	0.191606
PMP22	-0.0242278	0.0140668	0.191606
SLC9A6	-0.0294689	0.0141131	0.191606
NUFIP1	-0.0241392	0.0141405	0.191606
DYNLT5	-0.0245364	0.0141487	0.191606
RGS9	-0.0245364	0.0141487	0.191606
FLVCR2	-0.0252949	0.014177	0.191606
SCARB1	-0.0250948	0.0141898	0.191606
POU4F2	-0.0251932	0.0141915	0.191606
ACADL	-0.0265288	0.0142468	0.191606
ANKRD34C	-0.0248103	0.0142619	0.191606
GDF9	-0.0267893	0.0142814	0.191606
GLP2R	-0.0242278	0.0142893	0.191606
KITLG	-0.0259161	0.0143045	0.191606
MINDY1	-0.0240767	0.0143059	0.191606
HBEGF	-0.0241479	0.0143242	0.191606
ST6GALNAC5	-0.0260115	0.0143551	0.191606
TCAF2C	-0.0244482	0.0143973	0.191606
FGF13	-0.0258778	0.0144172	0.191606
TMEM30B	-0.0253144	0.0144305	0.191606
OXGR1	-0.0260132	0.0144512	0.191606
COL1A2	-0.0262908	0.0144547	0.191606
TRPC5	-0.0259962	0.0144721	0.191606
TCF4	-0.0330234	0.0145822	0.191606
DUS4L-BCAP29	-0.0248535	0.0145825	0.191606
NRXN3	-0.0258154	0.0146109	0.191606
FGD5	-0.0253763	0.0146128	0.191606
STRBP	-0.0289546	0.0146228	0.191606
ITPRIPL2	-0.0250307	0.0146452	0.191606
ZNF549	-0.02758	0.0146496	0.191606
FUT11	-0.0266052	0.014663	0.191606
ACYP2	-0.0241189	0.0146745	0.191606
CYLC1	-0.0241189	0.0146745	0.191606
FAM229B	-0.0241189	0.0146745	0.191606
GLP1R	-0.0241189	0.0146745	0.191606
NCAM1	-0.0241189	0.0146745	0.191606
DEFB112	-0.0242278	0.0146852	0.191606
DYRK3	-0.0242278	0.0146852	0.191606
EPHB2	-0.0242278	0.0146852	0.191606
GRAMD1C	-0.0242278	0.0146852	0.191606
KIAA1614	-0.0242278	0.0146852	0.191606
OR5V1	-0.0242278	0.0146852	0.191606
PI15	-0.0242278	0.0146852	0.191606
ZNF80	-0.0242278	0.0146852	0.191606
ZBTB43	-0.0295132	0.0147059	0.191606
KIAA1210	-0.0256859	0.0147147	0.191606
PHLDA1	-0.0235288	0.0147797	0.191606
PPIF	-0.0270094	0.0147825	0.191606
FAM131A	-0.0244737	0.0148097	0.191606
TALDO1	-0.0269788	0.0148111	0.191606
RASSF8	-0.0266364	0.0148252	0.191606
CHRNA7	-0.0285541	0.0148325	0.191606
RGS17	-0.0251978	0.0148394	0.191606
SLC25A30	-0.0250004	0.0148654	0.191606
CEP162	-0.0242046	0.0148955	0.191606
LRRC37A	-0.0289507	0.0149026	0.191606
ABHD1	-0.0242278	0.014912	0.191606
ENSG00000226690	-0.0242278	0.014912	0.191606
ZNF230	-0.0242278	0.014912	0.191606
NT5C1A	-0.0261771	0.0149363	0.191606
HMBS	-0.0241319	0.0149406	0.191606
FILIP1	-0.0261896	0.0149443	0.191606
GABRA1	-0.0236294	0.0149454	0.191606
IL1RN	-0.0247861	0.0149465	0.191606
ARHGEF28	-0.0256859	0.0149777	0.191606
PEG3	-0.0245041	0.0150393	0.191606
MS4A6A	-0.0265713	0.0150489	0.191606
GLRA3	-0.0271394	0.015138	0.191606
NDUFB5	-0.0247992	0.015159	0.191606
METTL4	-0.0240656	0.0151654	0.191606
WNK3	-0.0270991	0.0151814	0.191606
DHFR2	-0.0236927	0.0152215	0.191606
AFG1L	-0.0258863	0.0152366	0.191606
PIM3	-0.0285276	0.0152489	0.191606
TGM4	-0.0256859	0.0152774	0.191606
SMAD1	-0.0247862	0.0152964	0.191606
NUDCD3	-0.0259945	0.0153352	0.191606
DCBLD2	-0.0283762	0.0153403	0.191606
CXCL12	-0.0246993	0.0154124	0.191606
SOWAHC	-0.0230798	0.0154242	0.191606
TSHZ3	-0.0230798	0.0154242	0.191606
UQCRH	-0.0258022	0.0154287	0.191606
PCTP	-0.0241859	0.015465	0.191606
PBX3	-0.0246315	0.0154664	0.191606
LONRF2	-0.0265812	0.0155121	0.191606
GNAO1	-0.0259647	0.0155804	0.191606
SLC12A2	-0.0304926	0.0156034	0.191606
PKD2	-0.0245513	0.0156644	0.191606
S100A6	-0.025514	0.0156739	0.191606
P2RY2	-0.0255653	0.0156745	0.191606
LHX9	-0.0275473	0.0156847	0.191606
ASPA	-0.0253186	0.0157318	0.191606
ZNF185	-0.0265184	0.0157325	0.191606
PLD5	-0.0246993	0.0158088	0.191606
SLFN14	-0.0246993	0.0158088	0.191606
NTAQ1	-0.0267539	0.0158222	0.191606
TMEM74	-0.0263359	0.0158486	0.191606
SLC25A40	-0.0250895	0.0158571	0.191606
AGBL4	-0.0250622	0.0158782	0.191606
NAT9	-0.0233467	0.0158827	0.191606
TRIM3	-0.0246438	0.0158892	0.191606
PAWR	-0.0259747	0.0158895	0.191606
TMEM164	-0.0243985	0.0159215	0.191606
ZNF665	-0.0269549	0.0159361	0.191606
IYD	-0.0241006	0.0159458	0.191606
AKR1D1	-0.0246993	0.0160358	0.191606
OR2M4	-0.0246993	0.0160358	0.191606
PEX11A	-0.0250059	0.0160391	0.191606
SORD	-0.0252326	0.0160545	0.191606
ICMT	-0.0263232	0.0160668	0.191606
TMEM70	-0.0226972	0.0160815	0.191606
ALG1	-0.025853	0.0161062	0.191606
FLG2	-0.0247482	0.0161877	0.191606
ANO2	-0.0245427	0.0161907	0.191606
CALHM4	-0.0262393	0.0161929	0.191606
S100A9	-0.035234	0.0162089	0.191606
ENSG00000283128	-0.0239192	0.0162359	0.191606
OR4C11	-0.0239192	0.0162359	0.191606
ZNF214	-0.0239192	0.0162359	0.191606
MID1	-0.0231443	0.0162428	0.191606
TPI1	-0.024747	0.016346	0.191606
LANCL3	-0.025712	0.0163539	0.191606
GPD1L	-0.0243451	0.0163557	0.191606
NHS	-0.0262393	0.0163957	0.191606
KCNE3	-0.0256794	0.0164016	0.191606
STEEP1	-0.0235252	0.016458	0.191606
CAPZA3	-0.0227807	0.0164703	0.191606
PLA2R1	-0.0239192	0.0164788	0.191606
SNAI2	-0.0239192	0.0164788	0.191606
PLXNB2	-0.0272833	0.0165055	0.191606
MAFF	-0.0246288	0.0165215	0.191606
FBN2	-0.0236759	0.0165456	0.191606
P2RY13	-0.02387	0.0165493	0.191606
FMC1	-0.0254273	0.0165685	0.191606
MID1IP1	-0.0233419	0.0165868	0.191606
PCGF3	-0.0299965	0.016591	0.191606
PLSCR4	-0.0247827	0.0166042	0.191606
KCNJ1	-0.0255569	0.0166165	0.191606
AGXT2	-0.0238576	0.0166196	0.191606
LDB3	-0.0238576	0.0166196	0.191606
FAM32A	-0.0263259	0.0166452	0.191606
PCNX4	-0.0328515	0.0167041	0.191606
PFKFB3	-0.0314438	0.0167376	0.191606
C21orf58	-0.0227807	0.0167398	0.191606
FREM2	-0.0260748	0.0167813	0.191606
AMBRA1	-0.0241506	0.0167841	0.191606
DKK1	-0.0254273	0.016786	0.191606
MARCHF9	-0.0252609	0.0168001	0.191606
CEP70	-0.0230639	0.0168023	0.191606
FADS2	-0.0245427	0.0168354	0.191606
PDE5A	-0.022619	0.0168636	0.191606
LRRC3	-0.0229381	0.0168762	0.191606
GJA3	-0.0234543	0.0168957	0.191606
KCNQ3	-0.0277854	0.016907	0.191606
CEP76	-0.0236706	0.0169372	0.191606
DNAJB4	-0.0242721	0.0169408	0.191606
ARHGEF26	-0.0238576	0.0169794	0.191606
FOXL2NB	-0.0238576	0.0169794	0.191606
PPP1R26	-0.0238576	0.0169794	0.191606
ULBP3	-0.0238576	0.0169794	0.191606
AKAIN1	-0.0241443	0.0169875	0.191606
KIF14	-0.0241443	0.0169875	0.191606
THSD7B	-0.0241443	0.0169875	0.191606
ADAL	-0.0252751	0.0169997	0.191606
CFP	-0.0235563	0.0170295	0.191606
MAS1	-0.0257829	0.0171071	0.191606
SLC11A1	-0.0258333	0.0171401	0.191606
RASGRF1	-0.0240133	0.0171545	0.191606
SLCO5A1	-0.025556	0.0172021	0.191606
OR2J3	-0.0247395	0.0172162	0.191606
ATOH8	-0.0252751	0.0172223	0.191606
FAAP20	-0.0243688	0.0172424	0.191606
TLN2	-0.0253869	0.0172697	0.191606
VWC2	-0.0266728	0.017308	0.191606
BPGM	-0.0260796	0.0173252	0.191606
MYOF	-0.0229907	0.0173376	0.191606
NRG3	-0.0253186	0.0173916	0.191606
TSPAN12	-0.0253186	0.0173916	0.191606
OR5AN1	-0.0242108	0.0174021	0.191606
APOB	-0.0277257	0.0174969	0.191606
ZNF627	-0.024458	0.0175456	0.191606
KCNH7	-0.0242198	0.0176305	0.191606
CSF3R	-0.0277529	0.0177327	0.191606
ZNF555	-0.0235685	0.0177439	0.191606
NPAP1	-0.0252971	0.0177796	0.191606
NBPF3	-0.0242715	0.0178261	0.191606
MTRFR	-0.0252671	0.0178757	0.191606
EIF2AK4	-0.0278663	0.0179265	0.191606
FER	-0.0284406	0.0179572	0.191606
CPB2	-0.0244878	0.0179589	0.191606
KIFBP	-0.0235062	0.0179758	0.191606
SRR	-0.0231552	0.0179942	0.191606
GAPT	-0.0226679	0.0179997	0.191606
FZD4	-0.0268612	0.0180069	0.191606
BMF	-0.0265342	0.0180105	0.191606
ANO7	-0.0227579	0.0181027	0.191606
C1orf87	-0.0227579	0.0181027	0.191606
PID1	-0.0227579	0.0181027	0.191606
NDC80	-0.0242561	0.018143	0.191606
MGAT4D	-0.024931	0.0181634	0.191606
FGFBP3	-0.0242758	0.0181842	0.191606
AMPH	-0.0252664	0.0181916	0.191606
OSGEPL1	-0.0254835	0.0182089	0.191606
ARHGAP18	-0.0250264	0.0182389	0.191606
CCNE1	-0.023303	0.0182482	0.191606
DDB2	-0.0238189	0.0182633	0.191606
GDAP2	-0.0263613	0.0182647	0.191606
TBC1D8	-0.0235471	0.0183221	0.191606
ADGRF3	-0.0231236	0.0183471	0.191606
OR13G1	-0.0227579	0.0183834	0.191606
MICU3	-0.023932	0.0183867	0.191606
SLC9A4	-0.023932	0.0183867	0.191606
ISCA2	-0.02351	0.0184289	0.191606
ITGA9	-0.0232917	0.0184454	0.191606
KLHL42	-0.0236889	0.0184966	0.191606
PRR3	-0.0232304	0.0185065	0.191606
TNS1	-0.0235612	0.0185329	0.191606
CLEC12B	-0.0241443	0.018607	0.191606
PPP1R3G	-0.0241443	0.018607	0.191606
STC2	-0.0241443	0.018607	0.191606
TBC1D3I	-0.0237311	0.0186318	0.191606
SLC22A5	-0.0274866	0.0187022	0.191606
CTSA	-0.0234373	0.0187053	0.191606
RAB5C	-0.0236064	0.0187099	0.191606
NEK5	-0.0236804	0.0187169	0.191606
ZC3H12B	-0.0243791	0.0187302	0.191606
GRAP	-0.0255446	0.0187321	0.191606
RORB	-0.0256429	0.0187356	0.191606
CCDC73	-0.0255859	0.0187681	0.191606
CHST12	-0.0255859	0.0187681	0.191606
APBB3	-0.0239698	0.0187686	0.191606
CSTF3	-0.0270496	0.0188258	0.191606
SMIM10L1	-0.0283785	0.018831	0.191606
RASGRP4	-0.0223738	0.0188467	0.191606
POTED	-0.0258377	0.0188553	0.191606
PABPC4L	-0.0259188	0.0188656	0.191606
FBXO48	-0.0236249	0.0188717	0.191606
ATP5MC3	-0.0279067	0.0189231	0.191606
ID1	-0.0229953	0.0189351	0.191606
OSBPL1A	-0.0242277	0.0189507	0.191606
PIGS	-0.0254331	0.0189793	0.191606
GPR158	-0.0246032	0.0190099	0.191606
JHY	-0.0249407	0.0190252	0.191606
GUCY1A1	-0.0238169	0.0190493	0.191606
USP17L7	-0.0248726	0.019051	0.191606
RAB9A	-0.0220916	0.0190664	0.191606
RAB10	-0.0288773	0.019069	0.191606
ABO	-0.023251	0.0190825	0.191606
APBA1	-0.0225057	0.019085	0.191606
KCNJ15	-0.0225057	0.019085	0.191606
ADAMTS17	-0.0254876	0.019086	0.191606
BAG4	-0.0262287	0.0191311	0.191606
NEDD1	-0.0265339	0.0191845	0.191606
CPED1	-0.022493	0.0192299	0.191606
DLG5	-0.024278	0.0192376	0.191606
ZFAND2B	-0.0227118	0.0192555	0.191606
LIN7A	-0.0259702	0.0192629	0.191606
AQP7	-0.0226215	0.0192828	0.191606
PRKAG1	-0.0216694	0.0193167	0.191606
OR4D9	-0.0241333	0.0193442	0.191606
MTHFD2	-0.0279579	0.0193447	0.191606
NLRC4	-0.0238202	0.0193607	0.191606
EPHA6	-0.0263383	0.0193608	0.191606
FAM71F2	-0.0240909	0.0193983	0.191606
POLH	-0.02505	0.0195128	0.191606
CDC20B	-0.0222147	0.0195935	0.191606
TXNDC12	-0.0233411	0.0196461	0.191606
IL18R1	-0.0246022	0.019696	0.191606
CYBRD1	-0.0235136	0.0197445	0.191606
NALCN	-0.0234807	0.0197614	0.191606
GFOD1	-0.0246204	0.0197637	0.191606
TMEM132B	-0.0246204	0.0197637	0.191606
ZBTB38	-0.0270507	0.0197637	0.191606
TPD52	-0.0250007	0.0197684	0.191606
ADCY2	-0.0238169	0.019775	0.191606
DAZL	-0.0238169	0.019775	0.191606
LHX1	-0.0238169	0.019775	0.191606
SHROOM4	-0.0238169	0.019775	0.191606
WNT16	-0.0238169	0.019775	0.191606
ZFP42	-0.0238169	0.019775	0.191606
PCDHA10	-0.0272562	0.0197816	0.191606
HDX	-0.0240212	0.0198193	0.191606
AKT3	-0.0322819	0.019833	0.191606
SATB2	-0.0235263	0.0198718	0.191606
FZD6	-0.0244915	0.019891	0.191606
CPM	-0.0247406	0.019957	0.191606
MYO10	-0.0263797	0.0199589	0.191606
SLC39A8	-0.0242388	0.019976	0.191606
PLAUR	-0.0272084	0.0200109	0.191606
C1QTNF7	-0.0246204	0.0200128	0.191606
LYPD5	-0.0229939	0.0200961	0.191606
ARID3B	-0.0245979	0.020102	0.191606
IL5RA	-0.0234911	0.020137	0.191606
SYN2	-0.0234911	0.020137	0.191606
DNAJC25	-0.0241752	0.0201554	0.191606
LILRA1	-0.0221354	0.0201587	0.191606
DYNC2H1	-0.0244683	0.0202003	0.191606
PHF24	-0.0244683	0.0202003	0.191606
WDFY3	-0.0284156	0.0202244	0.191606
SIRPA	-0.0252729	0.0202651	0.191606
AFAP1L1	-0.0226292	0.0203127	0.191606
ARL14EPL	-0.0226292	0.0203127	0.191606
B4GALNT2	-0.0226292	0.0203127	0.191606
CCDC158	-0.0226292	0.0203127	0.191606
FA2H	-0.0226292	0.0203127	0.191606
FOXN1	-0.0226292	0.0203127	0.191606
GAD2	-0.0226292	0.0203127	0.191606
GALNTL5	-0.0226292	0.0203127	0.191606
GLDC	-0.0226292	0.0203127	0.191606
IFNA17	-0.0226292	0.0203127	0.191606
KCNK13	-0.0226292	0.0203127	0.191606
KIF1A	-0.0226292	0.0203127	0.191606
NLRP4	-0.0226292	0.0203127	0.191606
OR8B8	-0.0226292	0.0203127	0.191606
PAX7	-0.0226292	0.0203127	0.191606
PCDH19	-0.0226292	0.0203127	0.191606
PPEF2	-0.0226292	0.0203127	0.191606
PSG6	-0.0226292	0.0203127	0.191606
SALL4	-0.0226292	0.0203127	0.191606
SHISA7	-0.0226292	0.0203127	0.191606
SLC25A27	-0.0226292	0.0203127	0.191606
DNAJC19	-0.0240468	0.0203784	0.191606
ARMCX6	-0.0242545	0.0204082	0.191606
CNTN1	-0.0228066	0.020459	0.191606
ST8SIA2	-0.0250132	0.0204699	0.191606
CDH8	-0.0243323	0.0205307	0.191606
NLRP3	-0.0263661	0.0205793	0.191606
PRPF4	-0.0234477	0.0205824	0.191606
H4C14	-0.024827	0.0206084	0.191606
LPAR1	-0.0227223	0.0206182	0.191606
OR10G7	-0.022944	0.0206301	0.191606
CFAP210	-0.0230298	0.0206306	0.191606
MELTF	-0.0249207	0.0206417	0.191606
H2AJ	-0.0219717	0.020659	0.191606
OR2B11	-0.0221142	0.0206599	0.191606
LTV1	-0.0256704	0.020681	0.191606
BCL2A1	-0.0245696	0.0206812	0.191606
SPATA31D1	-0.0230284	0.0207086	0.191606
S100A12	-0.0262635	0.0207472	0.191606
RGL2	-0.0229606	0.0207485	0.191606
TBC1D12	-0.0218251	0.0207833	0.191606
ZNF547	-0.0230238	0.0207979	0.191606
NRXN2	-0.0230783	0.0208005	0.191606
MFSD11	-0.0238026	0.0208343	0.191606
FPGT-TNNI3K	-0.0241447	0.0208651	0.191606
TEX19	-0.0244683	0.0209058	0.191606
C2CD6	-0.0238769	0.0209553	0.191606
ILDR2	-0.0258716	0.0209659	0.191606
CACNA2D4	-0.0223521	0.0209726	0.191606
IRF7	-0.0237438	0.0209727	0.191606
ABHD4	-0.0224606	0.0209732	0.191606
IRS1	-0.023805	0.0209923	0.191606
PIK3AP1	-0.0259116	0.0210023	0.191606
DUS4L	-0.0234862	0.0210315	0.191606
ADGRB1	-0.0226147	0.0210405	0.191606
LRP10	-0.0270058	0.0210713	0.191606
MRRF	-0.0249711	0.021143	0.191606
CDC42EP4	-0.0229682	0.0212141	0.191606
ATP6V0B	-0.0216052	0.021215	0.191606
GABRE	-0.0241842	0.0212348	0.191606
TTC26	-0.0246625	0.0212394	0.191606
POLN	-0.0245494	0.0212513	0.191606
LRMDA	-0.0216732	0.0212947	0.191606
OR10D3	-0.0237828	0.0213758	0.191606
ZRANB3	-0.024914	0.0213899	0.191606
KCNE1	-0.0223971	0.0214958	0.191606
CALN1	-0.0234911	0.0215038	0.191606
CDCA3	-0.0234911	0.0215038	0.191606
FAM124B	-0.0234911	0.0215038	0.191606
TEKT1	-0.0234911	0.0215038	0.191606
TAF1L	-0.0255878	0.021571	0.191606
PNPO	-0.0232315	0.0216083	0.191606
MFSD10	-0.0216732	0.0216257	0.191606
ANKRD33B	-0.0239753	0.0216308	0.191606
NCKAP5	-0.0247406	0.0216355	0.191606
ZNF587B	-0.0263003	0.0216657	0.191606
TNFSF13B	-0.0237761	0.0216762	0.191606
GBA	-0.0226832	0.0217033	0.191606
SLC35B1	-0.021898	0.0217494	0.191606
ESPL1	-0.0239845	0.0217653	0.191606
FGF2	-0.0234911	0.0217855	0.191606
FYB2	-0.0234911	0.0217855	0.191606
WTIP	-0.0234911	0.0217855	0.191606
PIH1D1	-0.024009	0.0217982	0.191606
PGM5	-0.0223971	0.0218056	0.191606
NME6	-0.0241336	0.0218261	0.191606
ADAP2	-0.0227293	0.0218354	0.191606
ZNF844	-0.02321	0.0218429	0.191606
SLC22A15	-0.0229525	0.0218661	0.191606
CLIC5	-0.0231652	0.0219118	0.191606
GNAL	-0.0231652	0.0219118	0.191606
SYT4	-0.0231652	0.0219118	0.191606
TUNAR	-0.0231652	0.0219118	0.191606
DMP1	-0.0237231	0.0219454	0.191606
SCO1	-0.0259771	0.0219656	0.191606
ANKEF1	-0.0226946	0.0219751	0.191606
ZNF471	-0.0228996	0.0219981	0.191606
TOMM34	-0.0223625	0.0220244	0.191606
DHRS1	-0.0233443	0.0220247	0.191606
BBS10	-0.0235878	0.0220567	0.191606
HLA-DPA1	-0.0242067	0.0220666	0.191606
ADAMTS2	-0.0218269	0.0220844	0.191606
C1orf226	-0.0218269	0.0220844	0.191606
CFAP43	-0.0218269	0.0220844	0.191606
DDAH1	-0.0218269	0.0220844	0.191606
DSEL	-0.0218269	0.0220844	0.191606
ENSG00000259132	-0.0218269	0.0220844	0.191606
FCRL2	-0.0218269	0.0220844	0.191606
HOXA5	-0.0218269	0.0220844	0.191606
NAT1	-0.0218269	0.0220844	0.191606
NUAK1	-0.0218269	0.0220844	0.191606
PDLIM4	-0.0218269	0.0220844	0.191606
TRPA1	-0.0218269	0.0220844	0.191606
VN1R2	-0.0218269	0.0220844	0.191606
ZNF676	-0.0218269	0.0220844	0.191606
CSF1R	-0.0241519	0.0221008	0.191606
SCRN1	-0.0223143	0.0221289	0.191606
CYB5B	-0.0247369	0.0221709	0.191606
AS3MT	-0.0231652	0.0222034	0.191606
PCOLCE2	-0.0225455	0.0222246	0.191606
EGFR	-0.0233125	0.0223448	0.191606
AGRN	-0.0218269	0.0224102	0.191606
C9orf153	-0.0218269	0.0224102	0.191606
CCR8	-0.0218269	0.0224102	0.191606
CLDN18	-0.0218269	0.0224102	0.191606
CNPY1	-0.0218269	0.0224102	0.191606
DMC1	-0.0218269	0.0224102	0.191606
ELAC1	-0.0218269	0.0224102	0.191606
ETV1	-0.0218269	0.0224102	0.191606
FBXO47	-0.0218269	0.0224102	0.191606
GNG4	-0.0218269	0.0224102	0.191606
L3MBTL4	-0.0218269	0.0224102	0.191606
MPO	-0.0218269	0.0224102	0.191606
MUC2	-0.0218269	0.0224102	0.191606
RAX2	-0.0218269	0.0224102	0.191606
STXBP1	-0.0218269	0.0224102	0.191606
TRIM61	-0.0218269	0.0224102	0.191606
FGR	-0.0247526	0.0224134	0.191606
WDR5B	-0.0224021	0.0224438	0.191606
ELMOD3	-0.025115	0.0224906	0.191606
LRP2BP	-0.0245208	0.0224998	0.191606
ENSG00000273217	-0.0237685	0.0225667	0.191606
DDIT4L	-0.0222226	0.0225913	0.191606
CECR2	-0.0228597	0.0226256	0.191606
SLC34A2	-0.0228597	0.0226256	0.191606
SRCIN1	-0.0228597	0.0226256	0.191606
CNEP1R1	-0.0235008	0.0226308	0.191606
TOGARAM2	-0.0232608	0.022634	0.191606
ITGA11	-0.0223316	0.0226531	0.191606
DCX	-0.0238381	0.0226838	0.191606
CLEC4D	-0.0217454	0.0226855	0.191606
CLDN10	-0.0231652	0.0227207	0.191606
ENPP5	-0.0231652	0.0227207	0.191606
KCNJ10	-0.0231652	0.0227207	0.191606
STC1	-0.0231652	0.0227207	0.191606
SYT6	-0.0231652	0.0227207	0.191606
MAGOHB	-0.0226569	0.0227829	0.191606
HBA2	-0.0257962	0.0227858	0.191606
SORT1	-0.0233061	0.0227989	0.191606
ATP8A2	-0.0280914	0.0228018	0.191606
NELFE	-0.0226729	0.0228286	0.191606
PLPP2	-0.0220596	0.0228495	0.191606
USP6NL	-0.0238313	0.0228663	0.191606
MITF	-0.0233975	0.0229014	0.191606
S100A8	-0.028631	0.0229237	0.191606
ZNF429	-0.0234629	0.0229285	0.191606
KIF24	-0.0252739	0.02293	0.191606
ZFYVE9	-0.0254931	0.0229553	0.191606
PCDHB13	-0.0234012	0.0229871	0.191606
LRP2	-0.0231652	0.0230163	0.191606
NMNAT1	-0.0231652	0.0230163	0.191606
PTPRR	-0.0231652	0.0230163	0.191606
RGPD3	-0.0231652	0.0230163	0.191606
TMEM269	-0.0231652	0.0230163	0.191606
OR8G1	-0.0221351	0.0230552	0.191606
TMEM104	-0.0227441	0.0230765	0.191606
EHHADH	-0.024175	0.0230904	0.191606
DIO2	-0.0236674	0.0231066	0.191606
AQP9	-0.0248561	0.0231206	0.191606
CLNK	-0.0239471	0.0231258	0.191606
PTGER2	-0.0251014	0.0231548	0.191606
PROK2	-0.0237739	0.0231712	0.191606
ACADSB	-0.0264538	0.0232103	0.191606
PPP1R3B	-0.0231039	0.0232139	0.191606
ATRIP	-0.0221009	0.0232736	0.191606
LACTB	-0.0230144	0.0233593	0.191606
SMIM19	-0.0213822	0.0234271	0.191606
ALDH2	-0.0226474	0.0234526	0.191606
CCL3	-0.0226474	0.0234526	0.191606
ZNF678	-0.0267175	0.0234748	0.191606
TSLP	-0.0222226	0.0234806	0.191606
TAF13	-0.0213629	0.0235031	0.191606
USF1	-0.0224321	0.0235065	0.191606
ZNF697	-0.0227165	0.0236496	0.191606
HLA-DPB1	-0.0237022	0.0236668	0.191606
CNGB3	-0.0215622	0.0236805	0.191606
AP3B2	-0.0231962	0.0236828	0.191606
MLPH	-0.0231962	0.0236828	0.191606
TXNDC8	-0.0231962	0.0236828	0.191606
SKP2	-0.032063	0.0237076	0.191606
SLC22A25	-0.0216828	0.0237547	0.191606
SLC10A2	-0.0220596	0.0237558	0.191606
CXCL2	-0.021747	0.023785	0.191606
HORMAD1	-0.0222226	0.0238057	0.191606
RAPH1	-0.0216075	0.0238187	0.191606
PLEKHO2	-0.023344	0.0238284	0.191606
ORC3	-0.0236827	0.0238611	0.191606
CACNB2	-0.0261083	0.0239034	0.191606
CCDC171	-0.0243578	0.0239098	0.191606
ST8SIA5	-0.0240941	0.0239362	0.191606
ANKRD20A3P	-0.0264151	0.0239404	0.191606
CR1	-0.027807	0.0239494	0.191606
GLIS3	-0.0231587	0.0239571	0.191606
PMEPA1	-0.0218176	0.0239761	0.191606
TUBB3	-0.0232473	0.0240643	0.191606
PLPP3	-0.0232383	0.024087	0.191606
POLQ	-0.0220724	0.0240988	0.191606
ITGB6	-0.0226859	0.0240994	0.191606
PPFIA4	-0.0226859	0.0240994	0.191606
TMEM45A	-0.0226859	0.0240994	0.191606
MCTP1	-0.0254471	0.0241178	0.191606
CZIB	-0.0228072	0.0241383	0.191606
MBD2	-0.0292111	0.024172	0.191606
KLK3	-0.0228674	0.0241781	0.191606
SERPINB6	-0.025216	0.0241946	0.191606
CCDC113	-0.0223317	0.0242066	0.191606
CDH5	-0.0223317	0.0242066	0.191606
CP	-0.0223317	0.0242066	0.191606
SEMA6A	-0.0222367	0.0242154	0.191606
PLEKHH1	-0.0222886	0.0242841	0.191606
TRIL	-0.0230711	0.024295	0.191606
LANCL1	-0.0262249	0.0243111	0.191606
HRNR	-0.0253585	0.0243298	0.191606
EFCAB5	-0.0234925	0.0243363	0.191606
ARSK	-0.0230196	0.0243507	0.191606
HEPHL1	-0.0230196	0.0243507	0.191606
DTD2	-0.0226652	0.0243751	0.191606
PRXL2B	-0.021193	0.0244225	0.191606
TPRKB	-0.0215851	0.024432	0.191606
NCMAP	-0.0223317	0.024532	0.191606
NOTCH2NLB	-0.021202	0.0245655	0.191606
TNS2	-0.0228674	0.0245782	0.191606
NAB1	-0.0247794	0.0245912	0.191606
ALG12	-0.0215661	0.0246158	0.191606
NPNT	-0.022006	0.024644	0.191606
PHACTR3	-0.022006	0.024644	0.191606
SPDYE14	-0.022006	0.024644	0.191606
SUCNR1	-0.022006	0.024644	0.191606
EPM2A	-0.0250599	0.0246548	0.191606
EED	-0.0280092	0.0246635	0.191606
TSTD3	-0.0276104	0.0246992	0.191606
XKR4	-0.0262038	0.0247336	0.191606
COBL	-0.0254446	0.0248148	0.191606
EXOC1	-0.0249209	0.0248244	0.191606
SASH1	-0.024498	0.0248577	0.191606
GCA	-0.0250803	0.0249529	0.191606
RFTN2	-0.0233381	0.0249584	0.191606
DEPDC1	-0.022006	0.0249812	0.191606
DLG2	-0.022006	0.0249812	0.191606
CNTN5	-0.0238579	0.0250083	0.191606
SCUBE2	-0.0228674	0.025033	0.191606
LSM7	-0.0227962	0.0250533	0.191606
KLB	-0.0240941	0.0250773	0.191606
P2RX5-TAX1BP3	-0.020842	0.0250901	0.191606
RBM47	-0.0259971	0.0251013	0.191606
CDON	-0.0259257	0.0251075	0.191606
GSDME	-0.0223782	0.0251533	0.191606
SPI1	-0.0229698	0.0252754	0.191606
WDCP	-0.0229914	0.0253167	0.191606
ADRB2	-0.0224448	0.0253224	0.191606
KRT10	-0.021681	0.0253687	0.191606
SIRT3	-0.0221742	0.0253879	0.191606
PSD3	-0.0257035	0.0254168	0.191606
TNNI3	-0.0221712	0.0254321	0.191606
PADI2	-0.0215576	0.02546	0.191606
ZIK1	-0.0227965	0.0254788	0.191606
RAB11FIP1	-0.0286395	0.0255087	0.191606
HACD1	-0.0220721	0.0255144	0.191606
MYO3A	-0.0220721	0.0255144	0.191606
RAET1E	-0.0229495	0.0255623	0.191606
ADAMTS20	-0.022006	0.025579	0.191606
MEGF11	-0.022006	0.025579	0.191606
SCRG1	-0.022006	0.025579	0.191606
ZNF20	-0.022006	0.025579	0.191606
TMTC2	-0.0233172	0.025613	0.191606
FBXO22	-0.0262469	0.0256448	0.191606
POU3F2	-0.021266	0.0256532	0.191606
ZFP3	-0.0242187	0.025659	0.191606
SHMT1	-0.0226617	0.0256692	0.191606
MPP1	-0.0221194	0.0257631	0.191606
TRMT2A	-0.0212794	0.0258094	0.191606
PLRG1	-0.0257227	0.0258171	0.191606
HEY1	-0.0246111	0.0258256	0.191606
PLAGL1	-0.0218169	0.0258331	0.191606
ING3	-0.0250217	0.0258481	0.191606
ADAM32	-0.0248755	0.0258693	0.191606
PDPN	-0.0218997	0.0258919	0.191606
CST3	-0.022152	0.0258929	0.191606
CA8	-0.022006	0.0259206	0.191606
FCRL4	-0.022006	0.0259206	0.191606
GRIP2	-0.022006	0.0259206	0.191606
NPAS3	-0.022006	0.0259206	0.191606
TENM3	-0.022006	0.0259206	0.191606
ENSG00000124593	-0.0211833	0.0259651	0.191606
RGS12	-0.0211833	0.0259651	0.191606
TYRO3	-0.0244342	0.0260125	0.191606
ARHGEF4	-0.022334	0.02602	0.191606
ZNF516	-0.0250426	0.0260437	0.191606
MNAT1	-0.0216159	0.0260749	0.191606
SLC30A5	-0.0252712	0.0261518	0.191606
NRARP	-0.0220076	0.0261544	0.191606
LPAR5	-0.021624	0.0261852	0.191606
SETD7	-0.0252496	0.0262015	0.191606
RCSD1	-0.0282626	0.0262078	0.191606
CTIF	-0.0217359	0.0262103	0.191606
ZNF705A	-0.0217359	0.0262103	0.191606
RIMS3	-0.0218997	0.0262382	0.191606
TUBA4A	-0.0239368	0.0262523	0.191606
C1orf232	-0.0218449	0.026257	0.191606
SPOCK3	-0.0218449	0.026257	0.191606
TMLHE	-0.0209827	0.0264402	0.191606
ALKBH2	-0.0207911	0.0264417	0.191606
HSPA1A	-0.0212443	0.0264508	0.191606
TPRN	-0.0212443	0.0264508	0.191606
PAH	-0.0238761	0.0264892	0.191606
GOLGA8S	-0.0209123	0.0265415	0.191606
VCAM1	-0.0241695	0.0265653	0.191606
KCNB1	-0.0223622	0.0265794	0.191606
LHFPL5	-0.0223622	0.0265794	0.191606
PSMD9	-0.0245465	0.0266225	0.191606
RIMKLA	-0.0247607	0.0266264	0.191606
AR	-0.0229839	0.0266269	0.191606
CDRT1	-0.0229839	0.0266269	0.191606
OR2T35	-0.0229839	0.0266269	0.191606
CDKN2AIPNL	-0.0208346	0.0267035	0.191606
ERMAP	-0.021688	0.026777	0.191606
CENPS	-0.0217386	0.026857	0.191606
SHC4	-0.0217386	0.026857	0.191606
SERPINB13	-0.0218449	0.026874	0.191606
DNAJC15	-0.0271179	0.0269396	0.191606
HSPA12A	-0.024151	0.0269602	0.191606
WDFY4	-0.0205381	0.0269766	0.191606
SRGN	-0.0344517	0.0270042	0.191606
GPC6	-0.0225385	0.0270161	0.191606
TAOK2	-0.0213376	0.0270318	0.191606
RSPO3	-0.0231482	0.0270424	0.191606
ZBP1	-0.0216776	0.0270502	0.191606
GRM4	-0.0245702	0.0270628	0.191606
FAP	-0.022403	0.0271117	0.191606
TGIF1	-0.0245535	0.0271395	0.191606
SMIM36	-0.0218449	0.0272263	0.191606
UQCC3	-0.0218449	0.0272263	0.191606
RIPK2	-0.0217193	0.0272559	0.191606
EMG1	-0.0208537	0.0273228	0.191606
GCNT4	-0.0256818	0.0273237	0.191606
WDR55	-0.0235476	0.0273613	0.191606
KCNG3	-0.0214116	0.0273624	0.191606
OR10K1	-0.0229495	0.0273629	0.191606
BDNF	-0.0222565	0.0273795	0.191606
AREG	-0.0212316	0.0273837	0.191606
NACC2	-0.0212782	0.0274116	0.191606
KIF3C	-0.0214188	0.0274345	0.191606
ABCB5	-0.0225385	0.0274995	0.191606
ADAMTS5	-0.0225385	0.0274995	0.191606
NEFM	-0.0225385	0.0274995	0.191606
PCK1	-0.0225385	0.0274995	0.191606
SCN7A	-0.0225385	0.0274995	0.191606
SHANK2	-0.0225385	0.0274995	0.191606
STOML1	-0.0225385	0.0274995	0.191606
LIX1	-0.0220721	0.0275466	0.191606
MMRN1	-0.0220721	0.0275466	0.191606
WT1	-0.0220721	0.0275466	0.191606
TRPM8	-0.0216491	0.0275538	0.191606
ZC3H10	-0.0215152	0.0276641	0.191606
BRAP	-0.024824	0.0276766	0.191606
DENND10	-0.0217077	0.0277248	0.191606
PAX1	-0.0211515	0.0278115	0.191606
NFIB	-0.0233577	0.0278241	0.191606
TMEM196	-0.0233577	0.0278241	0.191606
FAM98C	-0.0209387	0.0278396	0.191606
IRAK1BP1	-0.0248395	0.0278634	0.191606
ZNF830	-0.0249625	0.027872	0.191606
ALDH7A1	-0.0263982	0.0278925	0.191606
ENG	-0.020758	0.0279133	0.191606
RILPL1	-0.021232	0.027941	0.191606
TOX2	-0.0215832	0.0279604	0.191606
METRNL	-0.0212951	0.027989	0.191606
BBS1	-0.0221633	0.0279996	0.191606
OR56A3	-0.0214116	0.0280134	0.191606
MAP3K8	-0.026249	0.0281175	0.191606
PTTG1	-0.0214692	0.0281471	0.191606
DAPK2	-0.0216803	0.0281677	0.191606
IFT52	-0.0201162	0.0282315	0.191606
RIPOR1	-0.0201162	0.0282315	0.191606
PPP5C	-0.0211764	0.0282661	0.191606
CACNG5	-0.0223003	0.0283081	0.191606
ADAP1	-0.0210533	0.0283445	0.191606
EDNRA	-0.0238908	0.0283647	0.191606
NIPSNAP3B	-0.0214116	0.0283852	0.191606
SPACA6	-0.0214116	0.0283852	0.191606
ADAM15	-0.0205679	0.0284078	0.191606
S1PR4	-0.0215702	0.0284082	0.191606
CASS4	-0.0211856	0.0284867	0.191606
ANKRD50	-0.0249601	0.0285231	0.191606
ADCYAP1	-0.0216803	0.028531	0.191606
OR6N2	-0.0216803	0.028531	0.191606
DYSF	-0.0223314	0.0285809	0.191606
HSD17B2	-0.0211067	0.0286095	0.191606
NFIL3	-0.023228	0.0286097	0.191606
DHRS7B	-0.0232981	0.0286541	0.191606
TUBB6	-0.0210488	0.028657	0.191606
ZNF624	-0.0209923	0.0287119	0.191606
ENSG00000285444	-0.0221778	0.0288797	0.191606
AGPAT1	-0.0206406	0.0289014	0.191606
KBTBD11	-0.0232585	0.0289445	0.191606
DCTN3	-0.020585	0.0289493	0.191606
SLX4IP	-0.0217239	0.0289601	0.191606
MFSD4A	-0.0217661	0.0289636	0.191606
TMSB15B_2	-0.0217661	0.0289636	0.191606
ADM	-0.0208649	0.0289717	0.191606
GLUL	-0.0261773	0.0290159	0.191606
SLC7A7	-0.0219439	0.0290387	0.191606
MEFV	-0.0213983	0.029041	0.191606
RRAGD	-0.0202746	0.0290655	0.191606
LATS2	-0.0213224	0.0290665	0.191606
ASB13	-0.0215152	0.0290712	0.191606
GOLGA8F	-0.0215511	0.0291283	0.191606
CC2D2B	-0.0212078	0.0291381	0.191606
LRRC27	-0.0212078	0.0291381	0.191606
WDR62	-0.0212078	0.0291381	0.191606
ANKRD31	-0.0221778	0.0292296	0.191606
CACNA2D1	-0.0221778	0.0292296	0.191606
ARL11	-0.0199812	0.0292383	0.191606
CTAGE1	-0.0205793	0.0292944	0.191606
ALDH3B1	-0.0208649	0.0293668	0.191606
CAMK2G	-0.0247522	0.0293758	0.191606
NLRP9	-0.0203293	0.0293824	0.191606
TRMT9B	-0.0226754	0.0294065	0.191606
QPCT	-0.0212469	0.0294084	0.191606
ENSG00000249624	-0.0208954	0.0294441	0.191606
ENSG00000285171	-0.0213219	0.0294697	0.191606
FAM126A	-0.0277181	0.0294704	0.191606
MAFK	-0.0223278	0.0294838	0.191606
GASK1A	-0.0278775	0.029494	0.191606
CDH2	-0.0218485	0.0295075	0.191606
NCKAP1	-0.0278579	0.0295106	0.191606
CCDC159	-0.0214188	0.0295527	0.191606
OR51G2	-0.0215186	0.029571	0.191606
EGR2	-0.0201289	0.0296878	0.191606
MKNK1	-0.0209897	0.0297588	0.191606
CGAS	-0.0208238	0.0297751	0.191606
B3GALT2	-0.0229742	0.0298175	0.191606
SMIM30	-0.0201967	0.0298265	0.191606
SCN11A	-0.0229244	0.0298395	0.191606
GNA15	-0.0214799	0.029853	0.191606
UNC13B	-0.0243701	0.029867	0.191606
PWWP3B	-0.0218485	0.0298705	0.191606
MPZL2	-0.0214474	0.0298877	0.191606
GLI3	-0.0247149	0.0299408	0.191606
AMOTL1	-0.0215186	0.0299455	0.191606
AZIN2	-0.0215186	0.0299455	0.191606
MCOLN3	-0.0215186	0.0299455	0.191606
DHRS11	-0.0206406	0.0300223	0.191606
PLPPR4	-0.0206406	0.0300223	0.191606
TWSG1	-0.0206406	0.0300223	0.191606
COL14A1	-0.0222786	0.0300418	0.191606
FUCA2	-0.0222786	0.0300418	0.191606
TPBGL	-0.0222786	0.0300418	0.191606
ZNF780B	-0.0240511	0.0300684	0.191606
FOXJ2	-0.024467	0.030071	0.191606
STOX1	-0.0208036	0.0300796	0.191606
NUDT16	-0.0240208	0.0300804	0.191606
C2orf74	-0.0208238	0.0301875	0.191606
NETO2	-0.0213201	0.030335	0.191606
SAV1	-0.0223935	0.0303559	0.191606
SEMA4G	-0.0204208	0.0303857	0.191606
RABL3	-0.02451	0.0303864	0.191606
NEUROD4	-0.0217834	0.0304001	0.191606
SYT12	-0.0217834	0.0304001	0.191606
CD163	-0.0217085	0.0304167	0.191606
MBD5	-0.0304314	0.0304224	0.191606
CCER1	-0.0214474	0.0304391	0.191606
LTBP1	-0.0214474	0.0304391	0.191606
SPTLC3	-0.0214474	0.0304391	0.191606
VSTM2A	-0.0214474	0.0304391	0.191606
KCNQ1	-0.0212249	0.0304771	0.191606
RANBP17	-0.0232538	0.0304902	0.191606
MOSMO	-0.0252279	0.0306646	0.191606
SNX21	-0.0217968	0.0306787	0.191606
TCF19	-0.0224179	0.0307065	0.191606
SEZ6L	-0.0239299	0.0307188	0.191606
SMIM15	-0.0214751	0.0307611	0.191606
MOBP	-0.0234928	0.0307725	0.191606
ZNF491	-0.0204208	0.0308052	0.191606
DCTD	-0.0204241	0.0308192	0.191606
SLC22A23	-0.0211452	0.0308266	0.191606
MOCS3	-0.0209326	0.0308346	0.191606
TSPAN32	-0.0209326	0.0308346	0.191606
HDHD2	-0.0235775	0.030843	0.191606
ZNF184	-0.0203938	0.0308778	0.191606
LIMS3	-0.0218485	0.0308799	0.191606
TMEM26	-0.0218485	0.0308799	0.191606
POTEM	-0.0215221	0.0309429	0.191606
TFAP4	-0.0206437	0.0309522	0.191606
OR52K1	-0.0217968	0.0310457	0.191606
LZTS3	-0.0198369	0.031065	0.191606
PAX5	-0.0212673	0.0311317	0.191606
ATP10B	-0.0219995	0.0311781	0.191606
SLC16A6	-0.0200408	0.0311937	0.191606
OR51I2	-0.0221778	0.0311989	0.191606
NUBP1	-0.0195029	0.0312163	0.191606
APC2	-0.0210843	0.0312487	0.191606
TPRG1	-0.0234155	0.0312566	0.191606
EMCN	-0.0212936	0.0313425	0.191606
ATP10D	-0.0196643	0.0313824	0.191606
TEPSIN	-0.0196643	0.0313824	0.191606
SLC8A3	-0.0227726	0.0314217	0.191606
PTCD2	-0.0259051	0.0314402	0.191606
MEAF6	-0.0268633	0.0314707	0.191606
NAV3	-0.0256817	0.0315146	0.191606
RASGRP3	-0.0247077	0.0316556	0.191606
APELA	-0.0216482	0.0316634	0.191606
ATP6V0A1	-0.0238076	0.0317615	0.191606
ANKRD29	-0.0210853	0.0318578	0.191606
CRB2	-0.0202703	0.031912	0.191606
DNAJC6	-0.0218485	0.0319132	0.191606
TLL1	-0.0218485	0.0319132	0.191606
SLC1A5	-0.0201246	0.0319284	0.191606
CLEC7A	-0.0259954	0.0319899	0.191606
ENSG00000196826	-0.0199901	0.0320052	0.191606
TMEM205	-0.0207736	0.0320522	0.191606
GMPPB	-0.020802	0.0321514	0.191606
CCR1	-0.0229761	0.0321584	0.191606
GPR26	-0.0217968	0.0321716	0.191606
NCBP2L	-0.0217968	0.0321716	0.191606
STK35	-0.0219497	0.032173	0.191606
ECHS1	-0.0232142	0.0321831	0.191606
ZNF70	-0.0222781	0.0321956	0.191606
BABAM2	-0.0206807	0.0322057	0.191606
SLC15A2	-0.0226651	0.0322597	0.191606
REEP1	-0.0235288	0.0323271	0.191606
ERCC2	-0.0207953	0.0323383	0.191606
MAOA	-0.0206368	0.0323506	0.191606
PSEN2	-0.0206368	0.0323506	0.191606
OTOR	-0.0209109	0.0323781	0.191606
THOC5	-0.0246428	0.0324328	0.191606
SLC30A6	-0.0257025	0.0324799	0.191606
CORO1C	-0.0269434	0.0325351	0.191606
BIRC5	-0.0217968	0.0325438	0.191606
CNR1	-0.0217968	0.0325438	0.191606
ELOVL7	-0.0217968	0.0325438	0.191606
INAVA	-0.0217968	0.0325438	0.191606
KCNIP4	-0.0217968	0.0325438	0.191606
OR6A2	-0.0217968	0.0325438	0.191606
CLDN20	-0.0208552	0.0325826	0.191606
SEMA6C	-0.0197891	0.032818	0.191606
LMBRD2	-0.0249817	0.0328268	0.191606
CHM	-0.0203158	0.0329139	0.191606
FAM180A	-0.0203368	0.0329341	0.191606
RHOJ	-0.0218485	0.0329429	0.191606
LRRC25	-0.0204556	0.0330083	0.191606
TMEM42	-0.0195788	0.0330611	0.191606
ST8SIA6	-0.0203725	0.0331268	0.191606
TICAM2	-0.0209889	0.0331837	0.191606
UROS	-0.0209889	0.0331837	0.191606
EGLN3	-0.0211727	0.0333045	0.191606
CBWD6	-0.026452	0.0333092	0.191606
CNIH3	-0.0218485	0.033318	0.191606
SEPTIN3	-0.0218485	0.033318	0.191606
RMDN2	-0.0227726	0.0333499	0.191606
ZBED1	-0.0241716	0.0334606	0.191606
MYH14	-0.0201174	0.0335026	0.191606
AGBL5	-0.0210779	0.0335031	0.191606
BRIP1	-0.025105	0.0335113	0.191606
PAK5	-0.0208134	0.0335439	0.191606
SLC25A23	-0.020244	0.0335451	0.191606
C1orf109	-0.0203725	0.0335591	0.191606
DCDC2	-0.0203725	0.0335591	0.191606
MRO	-0.0203725	0.0335591	0.191606
CMTM7	-0.0244746	0.0337194	0.191606
BDH1	-0.0220476	0.0338609	0.191606
ARHGAP27	-0.0209915	0.0339517	0.191606
BCDIN3D	-0.0214899	0.0339986	0.191606
BEND2	-0.0214899	0.0339986	0.191606
PKD2L2	-0.0214899	0.0339986	0.191606
TMEM39B	-0.0204056	0.0340106	0.191606
CDCP1	-0.0202602	0.0340678	0.191606
FST	-0.0202602	0.0340678	0.191606
ARVCF	-0.0198717	0.0341203	0.191606
SZT2	-0.0285839	0.0341574	0.191606
NDUFS7	-0.0218596	0.0342261	0.191606
FAM214B	-0.0210264	0.034238	0.191606
SNPH	-0.0223312	0.0342872	0.191606
RHOU	-0.0195375	0.0343019	0.191606
TLR1	-0.023453	0.0343371	0.191606
PPP2R3A	-0.0214899	0.0343913	0.191606
PTGR2	-0.0214899	0.0343913	0.191606
ZNF341	-0.0214899	0.0343913	0.191606
DRAXIN	-0.0214899	0.0343939	0.191606
LHX8	-0.0214899	0.0343939	0.191606
PDZRN4	-0.0214899	0.0343939	0.191606
VASN	-0.0214899	0.0343939	0.191606
TNFSF13	-0.0196481	0.0344516	0.191606
SLC25A29	-0.0216971	0.0345281	0.191606
NEURL1B	-0.0216575	0.0346618	0.191606
AKR1C2	-0.020662	0.0346734	0.191606
ATP2B3	-0.020662	0.0346734	0.191606
C20orf144	-0.020662	0.0346734	0.191606
CFAP92	-0.020662	0.0346734	0.191606
NXNL2	-0.020662	0.0346734	0.191606
PTPN20	-0.020662	0.0346734	0.191606
RAB6B	-0.020662	0.0346734	0.191606
RIPPLY3	-0.020662	0.0346734	0.191606
SRARP	-0.020662	0.0346734	0.191606
TIFAB	-0.020662	0.0346734	0.191606
TRABD2B	-0.020662	0.0346734	0.191606
ZFTA	-0.020662	0.0346734	0.191606
TBCCD1	-0.0227789	0.0347142	0.191606
ESS2	-0.0204621	0.0347603	0.191606
MSR1	-0.0207736	0.0347816	0.191606
MKX	-0.0207807	0.0348164	0.191606
VAT1	-0.0204297	0.0348259	0.191606
ALDH1L2	-0.0201034	0.0349021	0.191606
OR2I1P	-0.0201034	0.0349021	0.191606
DBN1	-0.0198462	0.0349411	0.191606
BCL2L13	-0.0242048	0.0350006	0.191606
ACOD1	-0.020662	0.035094	0.191606
AFAP1L2	-0.020662	0.035094	0.191606
ARSI	-0.020662	0.035094	0.191606
CD200R1L	-0.020662	0.035094	0.191606
CIP2A	-0.020662	0.035094	0.191606
DMWD	-0.020662	0.035094	0.191606
ENSG00000283228	-0.020662	0.035094	0.191606
FBXO16	-0.020662	0.035094	0.191606
FUT6	-0.020662	0.035094	0.191606
GHR	-0.020662	0.035094	0.191606
INPP5J	-0.020662	0.035094	0.191606
ITGB5	-0.020662	0.035094	0.191606
MALRD1	-0.020662	0.035094	0.191606
NAA11	-0.020662	0.035094	0.191606
POTEC	-0.020662	0.035094	0.191606
RFLNA	-0.020662	0.035094	0.191606
SERPINA4	-0.020662	0.035094	0.191606
SP7	-0.020662	0.035094	0.191606
TTYH1	-0.020662	0.035094	0.191606
CLCN5	-0.0194083	0.0351838	0.191606
VIL1	-0.0232641	0.0352062	0.191606
SGCZ	-0.0248151	0.0352625	0.191606
ANXA4	-0.0226434	0.0352641	0.191606
CFTR	-0.0225504	0.0352678	0.191606
BHLHE41	-0.0203415	0.0353242	0.191606
[truncated: 731 more rows]
