# Supplementary material for: BCG Vaccination Potentially Modulates the Transcriptome of Infant CD4 T Cells in Addition to Age-Dependent Immune Ontogeny-Associated Changes
Source: Vaccines (Basel). 2025 Jun 29;13(7):706. doi: 10.3390/vaccines13070706 (PMC12298075; doi:10.3390/vaccines13070706)
Supplement: Supplementary file 1 [file vaccines-13-00706-s001.zip › Table S3.xlsx]

## Sheet: Sheet1
Supplemental Table S3: Protein-coding differentially expressed genes in infant CD4 T cells in response to BCG vaccination
Gene	Log2 FC	Unadjusted p Value	Adjusted p Value
Upregulated
RELN	1.29134	0.00023781	0.200559
SLC6A15	1.28307	9.4587e-05	0.200559
ANK2	1.19935	0.00237978	0.236401
MGAT4C	1.13475	0.00469832	0.252387
FIG4	1.13092	0.00051222	0.200559
EPM2A	1.12073	0.00013273	0.200559
GREM1	1.11536	0.00046491	0.200559
ADAMTS5	1.10966	0.00013859	0.200559
ANO5	1.09297	0.00088446	0.212538
GABRG2	1.0572	0.00229378	0.236401
NTRK2	1.05658	0.00399257	0.252174
SRGAP1	1.0035	0.00167682	0.22686
GRIA4	0.993499	0.00110291	0.217766
PATJ	0.991977	0.00047961	0.200559
ZC3H14	0.990596	0.00092603	0.214502
FMN2	0.977704	0.00137068	0.217766
TBC1D31	0.971772	0.0002172	0.200559
LSAMP	0.964063	0.00061011	0.200559
CNTNAP3	0.960036	0.00499188	0.256094
MTBP	0.959955	0.00042104	0.200559
PLA2R1	0.956177	0.00069374	0.200559
SUMO2	0.949948	0.00251585	0.236401
LIMS1	0.949873	0.00089846	0.212538
ACSL6	0.949591	0.00121273	0.217766
PCDH10	0.94867	0.0003401	0.200559
SLC19A3	0.940871	0.00036225	0.200559
SCN1A	0.930198	0.0020163	0.236328
TMEM45A	0.928427	0.00090365	0.212538
PRKG1	0.927108	0.00123333	0.217766
ARL13B	0.923928	0.00053087	0.200559
OR2AT4	0.923015	0.00193365	0.234546
TF	0.920961	0.0056199	0.260631
HHIP	0.919498	0.00047698	0.200559
SKIDA1	0.918654	0.00018831	0.200559
RALGPS1	0.909505	0.00015187	0.200559
PPME1	0.90678	0.00015087	0.200559
ZNF839	0.901181	6.3495e-05	0.200559
FSIP2	0.897333	0.0147046	0.305182
AKR1C1	0.896238	0.00087143	0.212538
NALF1	0.894578	0.00119623	0.217766
CAMSAP2	0.892736	0.00326155	0.243232
STPG2	0.889857	0.00027878	0.200559
MAPK10	0.885548	0.0164127	0.314633
TEX15	0.882598	0.00472153	0.252387
TMEM67	0.880896	0.0011704	0.217766
CTSV	0.880596	0.0016409	0.22686
CFAP221	0.875941	0.00023733	0.200559
GPR85	0.875919	0.00113705	0.217766
UBE2QL1	0.875099	0.00010901	0.200559
GNAI3	0.864208	0.00572542	0.260631
NPHP1	0.863855	0.00301839	0.240752
B3GALNT2	0.857469	0.00027295	0.200559
BLNK	0.855634	0.00061617	0.200559
GORAB	0.85555	0.00727104	0.263583
PAICS	0.853053	0.00130161	0.217766
TMEM178B	0.85109	0.0025205	0.236401
ST3GAL3	0.846707	0.00249464	0.236401
AKAP5	0.844363	0.00304902	0.240752
CDC42BPA	0.838174	0.00379578	0.252174
KCNA1	0.833335	0.0004215	0.200559
CFAP69	0.828555	0.00299088	0.240752
GRIK2	0.826601	0.025426	0.348105
CDH8	0.82053	0.00587793	0.261478
PLCB4	0.820036	0.0095889	0.281719
GOLGA6B	0.820012	0.00139419	0.217766
SSPN	0.819774	0.00087018	0.212538
REV3L	0.816604	0.0093078	0.279973
RARS2	0.815477	0.00455474	0.252174
AFF2	0.814692	0.00381708	0.252174
ITIH5	0.813641	0.00217963	0.236328
ZNF493	0.810216	0.00508065	0.257183
SPRY3	0.808343	0.00436626	0.252174
CCDC141	0.807378	0.0107238	0.283519
NRXN1	0.807207	0.0112635	0.285447
PCGF6	0.803561	0.00120141	0.217766
ARMCX4	0.803525	0.00125201	0.217766
PKHD1L1	0.800781	0.00491645	0.256094
HS6ST3	0.799586	0.00140769	0.217766
LIFR	0.798053	0.00435494	0.252174
SOX11	0.79568	0.00185009	0.234546
KBTBD3	0.795136	0.00096984	0.216042
HNRNPLL	0.792258	0.00119405	0.217766
DMRTA1	0.791528	0.0069282	0.261961
ANTXR1	0.791466	0.00223651	0.236401
MAOA	0.790933	0.00274906	0.238793
FAM237B	0.788805	0.00063994	0.200559
LRRC53	0.788549	0.0006041	0.200559
APOLD1	0.787581	0.00058916	0.200559
CNTN5	0.787212	0.00394464	0.252174
RAD51C	0.785692	0.00227614	0.236401
LRRC70	0.78411	0.00114662	0.217766
PLCE1	0.780583	0.0251976	0.346986
SH3TC2	0.779764	0.0403926	0.379625
HOMER1	0.779094	0.00074415	0.203153
SFXN5	0.776412	0.00071136	0.200559
C18orf63	0.776261	0.00068842	0.200559
LAMA4	0.776027	0.00203338	0.236328
KIF5C	0.773266	0.0202979	0.331169
CDON	0.772435	0.0125348	0.29017
ETFDH	0.769983	0.0269501	0.352382
GALNT5	0.76865	0.0054756	0.258367
GARRE1	0.767977	0.00982047	0.281719
ZNF559	0.766831	0.00130076	0.217766
TDG	0.766768	0.00885499	0.279973
FAM126A	0.766148	0.0304335	0.357349
SBF2	0.765711	0.0201373	0.330968
CORIN	0.764107	0.00132924	0.217766
ZNF98	0.76398	0.00160877	0.22686
CCSER1	0.763282	0.00666219	0.261961
HGF	0.761347	0.00547363	0.258367
PCDH9	0.761044	0.0364675	0.3778
XKR4	0.755566	0.0188143	0.324598
PALS1	0.755459	0.00986876	0.281719
NME7	0.750701	0.00130782	0.217766
C18orf54	0.750221	0.00423068	0.252174
FBN1	0.749701	0.00297214	0.240752
ROBO1	0.749485	0.00139004	0.217766
KHDRBS3	0.748859	0.00237356	0.236401
CCDC169	0.746245	0.00551499	0.258629
DISP1	0.745214	0.0110979	0.28497
GPR37	0.745024	0.00094318	0.215214
PTCHD1	0.744182	0.00523618	0.257183
NUP160	0.743234	0.0141408	0.298755
DCLRE1A	0.7432	0.00119932	0.217766
NFILZ	0.74198	0.00285567	0.240752
ELAPOR1	0.740409	0.00089517	0.212538
NHSL2	0.739996	0.0039525	0.252174
SQSTM1	0.739427	0.00198498	0.235244
PCDHA4	0.739139	0.0121631	0.288742
OR2T33	0.738334	0.00130291	0.217766
SLC16A10	0.738286	0.0133757	0.296646
HEMK1	0.738006	0.00767073	0.26774
DEPDC4	0.737474	0.0026314	0.237359
AKTIP	0.737368	0.00217107	0.236328
PURA	0.736942	0.021597	0.331169
SLC35B1	0.736551	0.00365676	0.252174
ANAPC1	0.735861	0.0216813	0.331694
ZNF534	0.735357	0.00212861	0.236328
ODF2L	0.73507	0.016279	0.314633
GPR89B	0.735027	0.00317283	0.240752
TEAD1	0.734642	0.00822875	0.278142
CNTNAP4	0.734372	0.00301589	0.240752
FHAD1	0.733076	0.00383645	0.252174
CSMD1	0.732792	0.00745029	0.264884
PGAP1	0.732218	0.0185389	0.324393
CDH6	0.731226	0.00976623	0.281719
AGO4	0.7299	0.00712326	0.261961
CCL5	0.729425	0.00157499	0.22686
MTMR12	0.728226	0.001941	0.234546
AMBRA1	0.727994	0.00524028	0.257183
MEI4	0.726845	0.00231256	0.236401
NLGN1	0.726362	0.0210083	0.331169
ZNF660	0.725889	0.00343906	0.247607
CENPE	0.724868	0.00488244	0.256094
INTU	0.72375	0.0195785	0.326763
DST	0.72163	0.0438661	0.387869
USP13	0.72057	0.0147697	0.305182
NALCN	0.719604	0.00943561	0.280181
SOX5	0.719249	0.00417135	0.252174
GABRR3	0.719177	0.0104368	0.283519
KCNMA1	0.7159	0.0428637	0.384791
NUP37	0.715149	0.00230726	0.236401
SLC35F5	0.714367	0.0116148	0.286382
NECTIN3	0.713524	0.00623215	0.261961
TRMT1	0.71264	0.00172958	0.229817
DTHD1	0.712039	0.00763859	0.267228
ESF1	0.71034	0.00728921	0.263583
OSGIN2	0.710284	0.0115258	0.286139
MINAR1	0.709727	0.00399806	0.252174
KCNK12	0.708906	0.00191401	0.234546
XYLB	0.708629	0.00333103	0.246514
OR8K3	0.708568	0.00185247	0.234546
NRG1	0.705979	0.011823	0.286617
MOGS	0.705423	0.00179458	0.234492
GBP6	0.703004	0.00139855	0.217766
KYNU	0.702965	0.0259906	0.349457
TVP23C	0.701949	0.0174448	0.321269
SAMD9L	0.701296	0.0209727	0.331169
NGDN	0.700644	0.00754517	0.2652
SH3RF1	0.699638	0.00187188	0.234546
CLCA4	0.699234	0.00124759	0.217766
ADGRL2	0.697627	0.0345593	0.3738
FAM184A	0.696596	0.00754581	0.2652
FRMPD3	0.696455	0.00122824	0.217766
MINDY2	0.695478	0.0246455	0.345447
KIAA0825	0.694776	0.0116425	0.286382
NFASC	0.694547	0.00695843	0.261961
FRAS1	0.694503	0.008335	0.279087
CA8	0.693804	0.00877817	0.279973
FHIP1A	0.692955	0.00405204	0.252174
FAR2	0.692762	0.0221596	0.331889
FITM2	0.692727	0.00507476	0.257183
HACE1	0.692155	0.0159051	0.31256
LRRC8D	0.691385	0.0113708	0.285447
ARMH4	0.690878	0.00531018	0.257183
REPS2	0.690328	0.0115003	0.286139
RSRC1	0.690281	0.0213048	0.331169
F2R	0.689511	0.00196376	0.234546
PKDREJ	0.689388	0.00268597	0.237359
GFRA1	0.689221	0.00650188	0.261961
GLIS3	0.689215	0.00998097	0.28205
FASTKD2	0.689137	0.0249494	0.345447
OR10A6	0.688546	0.00454644	0.252174
SAMD4A	0.686339	0.0107163	0.283519
TXNL4A	0.68629	0.00274532	0.238793
HAT1	0.686143	0.0157817	0.31256
PLPPR5	0.685842	0.00117824	0.217766
EYA4	0.685486	0.0166583	0.316364
DGKI	0.685302	0.0189741	0.324598
ZNF423	0.684604	0.00153568	0.22484
SUSD4	0.682953	0.00195614	0.234546
ZNF519	0.682759	0.0319086	0.363772
CENPL	0.682573	0.00491443	0.256094
EPB41L2	0.682286	0.0102201	0.283519
TMCO5A	0.681852	0.00498893	0.256094
ABL2	0.680423	0.0332579	0.365789
TRAPPC9	0.680247	0.0165915	0.316273
LCORL	0.678608	0.0327115	0.364089
SLC25A32	0.678358	0.014741	0.305182
MACROD2	0.678244	0.0258356	0.349109
ID4	0.678118	0.00323765	0.242634
ZNF618	0.67805	0.00413745	0.252174
OR6C4	0.677715	0.00274861	0.238793
ZSCAN20	0.676701	0.00922582	0.279973
CCNJL	0.676476	0.00523525	0.257183
MIOS	0.676022	0.00909275	0.279973
PAXIP1	0.675956	0.0093742	0.280181
RAB3C	0.675771	0.0189244	0.324598
GFI1B	0.675422	0.00166842	0.22686
GDAP2	0.675369	0.01787	0.322889
TRMT9B	0.674108	0.012643	0.290419
ENPEP	0.673187	0.00941345	0.280181
NOTCH1	0.672495	0.0271355	0.352735
POSTN	0.672307	0.00449468	0.252174
LZTFL1	0.671203	0.00418495	0.252174
ERO1B	0.670843	0.0209524	0.331169
ANKRD31	0.669446	0.0108008	0.283519
ZNF540	0.669408	0.00468045	0.252387
ZNF611	0.669211	0.0110853	0.28497
HECTD2	0.669103	0.0246353	0.345447
SORCS1	0.667332	0.00741792	0.264884
WRAP73	0.666788	0.00742102	0.264884
PCDHB10	0.6662	0.00341696	0.247607
ENAH	0.666174	0.0217219	0.331694
COBLL1	0.665582	0.0473801	0.393026
CHST12	0.665473	0.0143198	0.300581
UBXN10	0.665214	0.00386592	0.252174
L3MBTL1	0.664668	0.0170134	0.317849
TOP3B	0.664122	0.00902139	0.279973
ZNF761	0.663741	0.0164033	0.314633
RILPL1	0.662994	0.00587525	0.261478
KRIT1	0.662512	0.0298642	0.355303
COL19A1	0.662437	0.0113071	0.285447
TXLNG	0.661931	0.0122866	0.28898
TBCC	0.661301	0.0057527	0.260631
ONECUT2	0.660436	0.0279827	0.353915
MAS1	0.659004	0.0153363	0.310957
SIX1	0.658498	0.00523821	0.257183
PALM2AKAP2	0.658273	0.0308865	0.359356
CPT2	0.658084	0.0213353	0.331169
POMGNT2	0.657885	0.00891978	0.279973
DLAT	0.657519	0.0116436	0.286382
PPIL4	0.657173	0.0156408	0.31256
LRRC1	0.657062	0.00337489	0.247607
IGFL4	0.656847	0.00834268	0.279087
AASDHPPT	0.655561	0.00635107	0.261961
TBC1D12	0.655476	0.00983064	0.281719
SFXN3	0.654981	0.00586393	0.261478
SORBS2	0.654678	0.0178244	0.322889
LPAR3	0.654156	0.002654	0.237359
ELAVL4	0.652893	0.00689427	0.261961
CCDC149	0.652706	0.00693432	0.261961
RANBP3L	0.652682	0.00619826	0.261961
GDF11	0.652389	0.0134976	0.296701
CACNA1D	0.651665	0.0100377	0.282653
MIA2	0.650826	0.038847	0.378262
NKIRAS2	0.650746	0.00467289	0.252387
ACSM2A	0.650617	0.00384947	0.252174
ZNF717	0.649817	0.0172539	0.320233
OPHN1	0.649492	0.0279988	0.353915
CPT1A	0.647914	0.00755129	0.2652
ABCA9	0.647251	0.00915225	0.279973
COL3A1	0.647178	0.00419108	0.252174
TMEM132B	0.646655	0.0157024	0.31256
KRT5	0.646017	0.00309849	0.240752
FANCC	0.645354	0.016291	0.314633
SCN3A	0.64422	0.0201756	0.330968
MAGEA2	0.643534	0.00239754	0.236401
ABHD12B	0.642921	0.00498467	0.256094
DMRT1	0.642659	0.0018579	0.234546
MEIOC	0.642074	0.00456908	0.252174
CIP2A	0.641997	0.00921407	0.279973
STEEP1	0.641927	0.00969891	0.281719
ARHGAP29	0.641824	0.0334099	0.36656
ACVR1C	0.641648	0.0326891	0.364089
CCDC71L	0.641402	0.0158268	0.31256
PRDM5	0.641238	0.00803058	0.274507
NETO1	0.640442	0.00527071	0.257183
MMP16	0.640195	0.022313	0.331889
METTL2B	0.63932	0.0118069	0.286617
DDX60	0.638856	0.0480865	0.396092
CYP4F12	0.638337	0.00353868	0.250331
PTH2R	0.637786	0.00942034	0.280181
PPARA	0.63734	0.0189507	0.324598
COL13A1	0.636144	0.00409217	0.252174
CTSO	0.636035	0.0144124	0.301831
CTNNA3	0.635636	0.0383937	0.378262
PREPL	0.635024	0.0202582	0.331169
CYB5R1	0.6349	0.00313743	0.240752
BDKRB2	0.634736	0.00712818	0.261961
CSTF2T	0.634682	0.0217421	0.331694
PRRG4	0.633777	0.00549927	0.258629
PKP2	0.632624	0.028138	0.353915
KCNH5	0.631941	0.0419315	0.38192
MYBL1	0.631612	0.00609067	0.261961
SEMA6A	0.631186	0.014333	0.300581
FFAR4	0.63102	0.0030887	0.240752
TSN	0.630883	0.0189634	0.324598
PREX2	0.630815	0.00730158	0.263583
ZNF324	0.630356	0.00629161	0.261961
SLC51A	0.630103	0.00385277	0.252174
GEN1	0.628724	0.0220261	0.331889
VXN	0.628531	0.00581718	0.261478
PRUNE2	0.627833	0.0239395	0.343005
PRKN	0.626624	0.0226639	0.33477
RLN1	0.626134	0.00262856	0.237359
ABCA8	0.62608	0.0286059	0.354676
MCOLN3	0.625855	0.0132102	0.296565
GRPEL2	0.625419	0.0106196	0.283519
DNAJB2	0.625317	0.00851365	0.279973
TMEM144	0.625251	0.0194125	0.326126
KL	0.625009	0.00495118	0.256094
PEX19	0.624865	0.00663617	0.261961
GPR63	0.624074	0.0229916	0.336682
SLC16A1	0.623436	0.020102	0.330806
SLC2A13	0.62126	0.024241	0.345366
HIF3A	0.621228	0.0071134	0.261961
LHX4	0.620906	0.00756326	0.2652
FBXO30	0.620357	0.0353046	0.3743
OR4F17	0.620159	0.0496038	0.398388
MOXD1	0.619565	0.00652086	0.261961
PRKCE	0.619553	0.00958941	0.281719
ZNF677	0.618323	0.0309542	0.359869
ZNF248	0.618175	0.0115967	0.286382
C3orf62	0.617966	0.0114804	0.286139
POLR3C	0.617797	0.0106945	0.283519
ZBED8	0.617721	0.00543064	0.258367
ACACB	0.617335	0.00676036	0.261961
MAGEB4	0.617049	0.00316743	0.240752
SLC6A5	0.616931	0.0107739	0.283519
GTDC1	0.616768	0.0412294	0.381382
INSYN1	0.616041	0.00346598	0.247607
EFTUD2	0.616034	0.0323138	0.364089
MPZL1	0.61581	0.0212291	0.331169
OR14L1P	0.615769	0.00861371	0.279973
GRID2	0.615678	0.0234321	0.339963
NBEAL1	0.613684	0.0459148	0.392349
MCTP2	0.613146	0.016021	0.313209
GTPBP8	0.61295	0.00541378	0.258367
PPIP5K2	0.612541	0.0477687	0.394963
HHLA2	0.612323	0.00517118	0.257183
CHIC1	0.612137	0.0185787	0.324393
NIPSNAP2	0.611768	0.0262936	0.351152
TP53BP1	0.611677	0.0207356	0.331169
SLC7A2	0.611455	0.00896131	0.279973
CXADR	0.611118	0.0145599	0.303672
HS6ST1	0.610658	0.00672004	0.261961
EPHA3	0.61049	0.0148424	0.305182
STX4	0.609676	0.00154423	0.22484
ZNF600	0.609664	0.00789033	0.273775
FAM110C	0.60937	0.00318105	0.240752
FAM153B_1	0.608845	0.00532358	0.257183
SOBP	0.60873	0.0195626	0.326763
ARHGAP6	0.608696	0.00464521	0.252387
PCDHB14	0.608481	0.00751902	0.2652
CARF	0.607361	0.0321611	0.364089
MOV10	0.607274	0.013169	0.296565
IQSEC2	0.606954	0.00682769	0.261961
DNPEP	0.606562	0.00697598	0.261961
PIGV	0.606435	0.0089699	0.279973
CDC6	0.605813	0.0108733	0.283519
HUNK	0.605718	0.0097569	0.281719
PLAT	0.605237	0.0099324	0.281719
OR2AG1	0.605117	0.021493	0.331169
PI15	0.605023	0.0158904	0.31256
AGPAT4	0.604333	0.0385708	0.378262
SLC36A3	0.604148	0.011846	0.286617
PSMA5	0.604033	0.0100393	0.282653
ZBTB39	0.603729	0.00872364	0.279973
RARB	0.603695	0.0268772	0.352382
RASAL2	0.603577	0.0457551	0.392349
TVP23B	0.603016	0.0250363	0.345447
DYNC2LI1	0.603004	0.00534957	0.257183
GOLGA8K	0.602762	0.00981435	0.281719
KCNJ5	0.601651	0.00546492	0.258367
SCAP	0.601623	0.0222975	0.331889
ARG1	0.600465	0.00406677	0.252174
FHL5	0.600119	0.0126192	0.290419
ALG10	0.599921	0.0286955	0.354676
TTLL7	0.59947	0.041535	0.38192
CDK14	0.599451	0.00857266	0.279973
RBBP9	0.599068	0.011853	0.286617
CYB5RL	0.598909	0.0159215	0.31256
KIAA1328	0.598691	0.043024	0.385055
BBS9	0.59856	0.0209379	0.331169
TRIM11	0.598432	0.00430256	0.252174
FBXO43	0.59805	0.00622445	0.261961
SDHB	0.597766	0.00666465	0.261961
DHX40	0.597615	0.0410965	0.38124
PALMD	0.59687	0.0152652	0.31057
SLC1A3	0.596518	0.0489024	0.397115
SLITRK6	0.596504	0.0113479	0.285447
ATL1	0.595997	0.0467641	0.392349
KIT	0.595936	0.00943283	0.280181
TSPYL5	0.595042	0.00726182	0.263583
Downregulated
PRDX1	-0.44241	0.0486343	0.397115
MRPS14	-0.474293	0.0411975	0.381382
MAGEH1	-0.475526	0.0356348	0.375589
GEMIN4	-0.480575	0.0302088	0.356902
CHMP4A	-0.496913	0.0219985	0.331889
PPFIBP2	-0.497099	0.033112	0.365762
PSTPIP1	-0.508995	0.0350239	0.373884
RER1	-0.512224	0.0301549	0.356541
NCAPG2	-0.512577	0.030248	0.356951
TP53INP2	-0.514135	0.0471198	0.392349
PER2	-0.514143	0.0448879	0.389691
RABGEF1	-0.51532	0.0400695	0.379398
TPD52L2	-0.516346	0.0400003	0.379398
DPF2	-0.524628	0.0377079	0.377855
SURF6	-0.526583	0.0386363	0.378262
LAP3	-0.528272	0.0470607	0.392349
GDI1	-0.529764	0.0350685	0.373884
NFE2L1	-0.535065	0.0206078	0.331169
LSM4	-0.539415	0.0169029	0.317849
TTPAL	-0.539899	0.0495076	0.398122
OGDH	-0.548359	0.0374504	0.377855
ZNF711	-0.549675	0.0427605	0.384791
MAZ	-0.555717	0.035974	0.376445
EGLN2	-0.561769	0.0334327	0.36656
EID1	-0.562127	0.0378814	0.377855
INO80	-0.563778	0.0476735	0.394603
TOPBP1	-0.565901	0.0455949	0.392265
KAT8	-0.570285	0.0186628	0.324393
WDR11	-0.571168	0.0489039	0.397115
PBX2	-0.57121	0.0281283	0.353915
YKT6	-0.57405	0.0419369	0.38192
NUP62	-0.574656	0.0368534	0.3778
FAM3A	-0.574721	0.0114969	0.286139
ZBTB18	-0.577773	0.0258434	0.349109
DNAJC8	-0.578207	0.0195027	0.326568
SHKBP1	-0.57916	0.0159469	0.31256
MCM3	-0.579339	0.0133392	0.296646
SNRPB2	-0.580349	0.0331359	0.365762
FGFR1OP2	-0.580408	0.0453371	0.391784
GATAD2A	-0.581597	0.0406831	0.379625
TRAF3IP1	-0.581933	0.0176066	0.321269
PTPRCAP	-0.58385	0.0284976	0.354676
ZYX	-0.590191	0.0109231	0.283519
ST3GAL1	-0.591611	0.0433122	0.385872
NCK2	-0.592203	0.0430521	0.385055
SVIL	-0.594276	0.045859	0.392349
ATP5F1C	-0.595217	0.0372642	0.377855
CSTF3	-0.596343	0.00982001	0.281719
MED23	-0.596397	0.0464352	0.392349
RHOG	-0.59842	0.0080883	0.275398
MFF	-0.598474	0.0379365	0.377855
H4C5	-0.598535	0.0287572	0.354676
IPO5	-0.601439	0.0478758	0.394995
OSER1	-0.601906	0.0178864	0.322889
PPWD1	-0.602339	0.0424739	0.383771
AP1B1	-0.602961	0.0194062	0.326126
AP5B1	-0.603783	0.0147355	0.305182
RTCA	-0.609281	0.0171374	0.31912
ENC1	-0.617916	0.0409931	0.380999
SMARCC2	-0.618242	0.0465078	0.392349
LARP4B	-0.622288	0.0351189	0.373884
SCAPER	-0.622662	0.0419442	0.38192
YIPF5	-0.623145	0.0135207	0.296701
SAFB2	-0.628699	0.0473479	0.393026
UBE2J1	-0.630351	0.0360173	0.376445
ACP1	-0.630468	0.0247337	0.345447
DYNLT1	-0.630586	0.016049	0.313355
CTDNEP1	-0.637027	0.0104647	0.283519
CCNG1	-0.6387	0.0176311	0.321269
TMEM94	-0.641019	0.0105075	0.283519
CCND3	-0.641098	0.0122206	0.288761
SLC30A7	-0.641722	0.0392662	0.378262
DUSP6	-0.642255	0.0238265	0.341706
TMEM30A	-0.647832	0.0359134	0.376445
URI1	-0.648084	0.033627	0.366684
KCNAB2	-0.650991	0.0335365	0.36656
CTSB	-0.65143	0.0330735	0.365656
KMT2B	-0.655177	0.0115208	0.286139
IQGAP2	-0.658257	0.0387938	0.378262
MATR3_1	-0.658284	0.0359803	0.376445
CALCOCO1	-0.658343	0.0174369	0.321269
UBXN4	-0.658621	0.0433968	0.386337
MAT2B	-0.660315	0.0281523	0.353915
APBB1IP	-0.661593	0.0256595	0.348696
CDKN1B	-0.66164	0.0499053	0.399101
SGTB	-0.661741	0.0464179	0.392349
KDELR2	-0.662554	0.0106531	0.283519
CUL2	-0.665415	0.0415048	0.38192
AHCTF1	-0.669073	0.0496614	0.398388
PGGT1B	-0.66981	0.0327307	0.364089
KLF11	-0.671574	0.0106307	0.283519
DYNC1LI2	-0.672717	0.0207294	0.331169
FKBP1A	-0.674245	0.0237863	0.341705
TMEM184C	-0.678353	0.00707811	0.261961
PPP3CC	-0.679436	0.00378874	0.252174
CS	-0.67986	0.0215356	0.331169
BCL9L	-0.680751	0.0391311	0.378262
ANAPC5	-0.681087	0.0376971	0.377855
HAUS3	-0.682932	0.0421704	0.382612
RIOK3	-0.685777	0.0371775	0.377855
FEM1C	-0.685886	0.0206878	0.331169
SKI	-0.686287	0.0365303	0.3778
GSK3B	-0.68657	0.0369343	0.3778
PSMD2	-0.686882	0.0101674	0.283519
PATZ1	-0.688265	0.00691394	0.261961
SH3KBP1	-0.691117	0.0415346	0.38192
PPM1B	-0.692471	0.0222511	0.331889
PSMA6	-0.694585	0.0118522	0.286617
PPP1CC	-0.697217	0.0392257	0.378262
CDCA7L	-0.700497	0.0119563	0.286954
BCL10	-0.701273	0.00886528	0.279973
CRTC3	-0.701493	0.0349012	0.373884
SAMD4B	-0.705573	0.00612425	0.261961
MAN2B1	-0.705947	0.0099211	0.281719
ZNF281	-0.706179	0.013613	0.296701
MYO9B	-0.709965	0.0484005	0.397115
SMAP2	-0.710961	0.0417353	0.38192
PSIP1	-0.711083	0.0468895	0.392349
RERE	-0.713129	0.0277872	0.353915
KLHDC4	-0.717699	0.00900031	0.279973
BNIP3L	-0.722789	0.021377	0.331169
PCMTD1	-0.723881	0.022885	0.335858
KIF5B	-0.727643	0.0454622	0.391784
ATF4	-0.731143	0.0397246	0.378568
PER1	-0.734129	0.0361732	0.376971
KLF7	-0.735674	0.024934	0.345447
CORO1C	-0.73645	0.00471982	0.252387
DGKE	-0.740332	0.0163414	0.314633
SNRNP70	-0.742377	0.0384549	0.378262
POM121C	-0.743604	0.011944	0.286954
C11orf58	-0.754699	0.0338644	0.367959
HIPK2	-0.754853	0.0445547	0.389691
ARHGEF3	-0.756357	0.0167556	0.316866
CANX	-0.758498	0.0297606	0.35509
RAC2	-0.758774	0.0255244	0.348142
TLK1	-0.763245	0.0388778	0.378262
MBNL3	-0.76376	0.013198	0.296565
MYD88	-0.76567	0.00741178	0.264884
P2RY8	-0.767265	0.0325437	0.364089
STAU1	-0.770796	0.0064835	0.261961
TIMM17A	-0.774655	0.00182854	0.234546
ZFP36	-0.776598	0.0450924	0.390801
MMGT1	-0.776827	0.00206008	0.236328
PIK3IP1	-0.776956	0.0435663	0.386784
FAM214A	-0.77749	0.0270517	0.352382
NCOA4	-0.778826	0.0210678	0.331169
STAT5A	-0.779242	0.00714121	0.261961
BTF3L4	-0.779954	0.00714841	0.261961
NSD1	-0.780924	0.0389842	0.378262
ERAP2	-0.781267	0.032542	0.364089
ABR	-0.782662	0.00635105	0.261961
SOX4	-0.785075	0.0215751	0.331169
TDRD3	-0.790951	0.00641777	0.261961
XRCC5	-0.791096	0.0304265	0.357349
LDHA	-0.796901	0.0356721	0.375589
LRRN3	-0.799481	0.0104327	0.283519
PSMF1	-0.79971	0.00604997	0.261961
UBE2N	-0.8005	0.00660491	0.261961
MTDH	-0.801913	0.0222345	0.331889
FASN	-0.803538	0.00131412	0.217766
AGFG1	-0.806245	0.027545	0.353915
ZFP36L1	-0.807556	0.0254057	0.348105
ATP8A1	-0.814755	0.0292502	0.354676
LCP2	-0.816613	0.0274744	0.353915
PECAM1	-0.817558	0.00898729	0.279973
PFN1	-0.818183	0.0233303	0.33989
MAP1LC3B	-0.821174	0.00453548	0.252174
CNBP	-0.82446	0.0232082	0.339528
SMARCA2	-0.835462	0.0440393	0.38895
PSAP	-0.838509	0.0287578	0.354676
UFM1	-0.842193	0.00533821	0.257183
HCFC1	-0.84714	0.00691379	0.261961
PIP4K2A	-0.850774	0.00883628	0.279973
NR3C1	-0.854851	0.0116543	0.286382
ST7L	-0.857137	0.00046912	0.200559
HSPA9	-0.858624	0.0284881	0.354676
B4GALT1	-0.863684	0.00690974	0.261961
RAB11FIP4	-0.865543	0.00224188	0.236401
ZFC3H1	-0.868625	0.0219879	0.331889
GAPDH	-0.870228	0.0391956	0.378262
UBR4	-0.877531	0.0458724	0.392349
CD164	-0.881088	0.0291049	0.354676
GPR183	-0.882101	0.0124507	0.28928
UBE2D3	-0.883714	0.0428448	0.384791
CSGALNACT2	-0.883871	0.00607724	0.261961
PTP4A2	-0.886032	0.0339646	0.368786
GLG1	-0.897135	0.0426654	0.384791
TKT	-0.908612	0.00247252	0.236401
DDX3Y	-0.910765	0.0390465	0.378262
BCL2L11	-0.912302	0.00261019	0.237359
SEPTIN9	-0.914551	0.030013	0.355652
CDC42	-0.916222	0.0479589	0.395467
USP15	-0.933528	0.028193	0.353915
H3-3A	-0.93567	0.0207669	0.331169
EEF1D	-0.941891	0.0181147	0.324393
RFC1	-0.945519	0.00255799	0.23701
H2BC21	-0.946973	0.00166506	0.22686
BACH1	-0.951748	0.00448925	0.252174
CSNK1A1	-0.955464	0.0089461	0.279973
ACTG1	-0.960469	0.0415042	0.38192
KDM3A	-0.96499	0.0155514	0.31256
FTL	-0.968677	0.0113445	0.285447
PAG1	-0.970739	0.029534	0.354676
UPK3BL1	-0.992257	0.00040909	0.200559
FTH1	-1.02227	0.0491528	0.397592
CD44	-1.02974	0.0494001	0.398064
DOCK11	-1.0349	0.0164231	0.314633
ADAM10	-1.05219	0.00468251	0.252387
CSDE1	-1.05466	0.0255277	0.348142
TMEM107	-1.06169	0.0124011	0.28928
LAPTM5	-1.06754	0.0328515	0.364996
COTL1	-1.07448	0.0021144	0.236328
NCL	-1.11903	0.0379857	0.377855
PTMA	-1.13142	0.036916	0.3778
VIM	-1.19443	0.0132646	0.296646
EIF4A1	-1.24356	0.0222922	0.331889
LCP1	-1.24901	0.0106819	0.283519
SAT1	-1.25969	0.00036842	0.200559
ANXA1	-1.27611	0.00452963	0.252174
ROCK1	-1.30345	0.00150562	0.223475
TAF1D	-1.31627	0.0146886	0.305182
PCBP2	-1.3929	0.00311143	0.240752
HSPA8	-1.40219	0.0253947	0.348105
HINT3	-1.55554	0.0260562	0.349457
TMSB4X	-1.58933	0.0237275	0.34143
Downregulated
TMSB4X	-1.58933	0.0237275	0.34143
HINT3	-1.55554	0.0260562	0.349457
HSPA8	-1.40219	0.0253947	0.348105
PCBP2	-1.3929	0.00311143	0.240752
TAF1D	-1.31627	0.0146886	0.305182
ROCK1	-1.30345	0.00150562	0.223475
ANXA1	-1.27611	0.00452963	0.252174
SAT1	-1.25969	0.00036842	0.200559
LCP1	-1.24901	0.0106819	0.283519
EIF4A1	-1.24356	0.0222922	0.331889
VIM	-1.19443	0.0132646	0.296646
PTMA	-1.13142	0.036916	0.3778
NCL	-1.11903	0.0379857	0.377855
COTL1	-1.07448	0.0021144	0.236328
LAPTM5	-1.06754	0.0328515	0.364996
TMEM107	-1.06169	0.0124011	0.28928
CSDE1	-1.05466	0.0255277	0.348142
ADAM10	-1.05219	0.00468251	0.252387
DOCK11	-1.0349	0.0164231	0.314633
CD44	-1.02974	0.0494001	0.398064
FTH1	-1.02227	0.0491528	0.397592
UPK3BL1	-0.992257	0.00040909	0.200559
PAG1	-0.970739	0.029534	0.354676
FTL	-0.968677	0.0113445	0.285447
KDM3A	-0.96499	0.0155514	0.31256
ACTG1	-0.960469	0.0415042	0.38192
CSNK1A1	-0.955464	0.0089461	0.279973
BACH1	-0.951748	0.00448925	0.252174
H2BC21	-0.946973	0.00166506	0.22686
RFC1	-0.945519	0.00255799	0.23701
EEF1D	-0.941891	0.0181147	0.324393
H3-3A	-0.93567	0.0207669	0.331169
USP15	-0.933528	0.028193	0.353915
CDC42	-0.916222	0.0479589	0.395467
SEPTIN9	-0.914551	0.030013	0.355652
BCL2L11	-0.912302	0.00261019	0.237359
DDX3Y	-0.910765	0.0390465	0.378262
TKT	-0.908612	0.00247252	0.236401
GLG1	-0.897135	0.0426654	0.384791
PTP4A2	-0.886032	0.0339646	0.368786
CSGALNACT2	-0.883871	0.00607724	0.261961
UBE2D3	-0.883714	0.0428448	0.384791
GPR183	-0.882101	0.0124507	0.28928
CD164	-0.881088	0.0291049	0.354676
UBR4	-0.877531	0.0458724	0.392349
GAPDH	-0.870228	0.0391956	0.378262
ZFC3H1	-0.868625	0.0219879	0.331889
RAB11FIP4	-0.865543	0.00224188	0.236401
B4GALT1	-0.863684	0.00690974	0.261961
HSPA9	-0.858624	0.0284881	0.354676
ST7L	-0.857137	0.00046912	0.200559
NR3C1	-0.854851	0.0116543	0.286382
PIP4K2A	-0.850774	0.00883628	0.279973
HCFC1	-0.84714	0.00691379	0.261961
UFM1	-0.842193	0.00533821	0.257183
PSAP	-0.838509	0.0287578	0.354676
SMARCA2	-0.835462	0.0440393	0.38895
CNBP	-0.82446	0.0232082	0.339528
MAP1LC3B	-0.821174	0.00453548	0.252174
PFN1	-0.818183	0.0233303	0.33989
PECAM1	-0.817558	0.00898729	0.279973
LCP2	-0.816613	0.0274744	0.353915
ATP8A1	-0.814755	0.0292502	0.354676
ZFP36L1	-0.807556	0.0254057	0.348105
AGFG1	-0.806245	0.027545	0.353915
FASN	-0.803538	0.00131412	0.217766
MTDH	-0.801913	0.0222345	0.331889
UBE2N	-0.8005	0.00660491	0.261961
PSMF1	-0.79971	0.00604997	0.261961
LRRN3	-0.799481	0.0104327	0.283519
LDHA	-0.796901	0.0356721	0.375589
XRCC5	-0.791096	0.0304265	0.357349
TDRD3	-0.790951	0.00641777	0.261961
SOX4	-0.785075	0.0215751	0.331169
ABR	-0.782662	0.00635105	0.261961
ERAP2	-0.781267	0.032542	0.364089
NSD1	-0.780924	0.0389842	0.378262
BTF3L4	-0.779954	0.00714841	0.261961
STAT5A	-0.779242	0.00714121	0.261961
NCOA4	-0.778826	0.0210678	0.331169
FAM214A	-0.77749	0.0270517	0.352382
PIK3IP1	-0.776956	0.0435663	0.386784
MMGT1	-0.776827	0.00206008	0.236328
ZFP36	-0.776598	0.0450924	0.390801
TIMM17A	-0.774655	0.00182854	0.234546
STAU1	-0.770796	0.0064835	0.261961
P2RY8	-0.767265	0.0325437	0.364089
MYD88	-0.76567	0.00741178	0.264884
MBNL3	-0.76376	0.013198	0.296565
TLK1	-0.763245	0.0388778	0.378262
RAC2	-0.758774	0.0255244	0.348142
CANX	-0.758498	0.0297606	0.35509
ARHGEF3	-0.756357	0.0167556	0.316866
HIPK2	-0.754853	0.0445547	0.389691
C11orf58	-0.754699	0.0338644	0.367959
POM121C	-0.743604	0.011944	0.286954
SNRNP70	-0.742377	0.0384549	0.378262
DGKE	-0.740332	0.0163414	0.314633
CORO1C	-0.73645	0.00471982	0.252387
KLF7	-0.735674	0.024934	0.345447
PER1	-0.734129	0.0361732	0.376971
ATF4	-0.731143	0.0397246	0.378568
KIF5B	-0.727643	0.0454622	0.391784
PCMTD1	-0.723881	0.022885	0.335858
BNIP3L	-0.722789	0.021377	0.331169
KLHDC4	-0.717699	0.00900031	0.279973
RERE	-0.713129	0.0277872	0.353915
PSIP1	-0.711083	0.0468895	0.392349
SMAP2	-0.710961	0.0417353	0.38192
MYO9B	-0.709965	0.0484005	0.397115
ZNF281	-0.706179	0.013613	0.296701
MAN2B1	-0.705947	0.0099211	0.281719
SAMD4B	-0.705573	0.00612425	0.261961
CRTC3	-0.701493	0.0349012	0.373884
BCL10	-0.701273	0.00886528	0.279973
CDCA7L	-0.700497	0.0119563	0.286954
PPP1CC	-0.697217	0.0392257	0.378262
PSMA6	-0.694585	0.0118522	0.286617
PPM1B	-0.692471	0.0222511	0.331889
SH3KBP1	-0.691117	0.0415346	0.38192
PATZ1	-0.688265	0.00691394	0.261961
PSMD2	-0.686882	0.0101674	0.283519
GSK3B	-0.68657	0.0369343	0.3778
SKI	-0.686287	0.0365303	0.3778
FEM1C	-0.685886	0.0206878	0.331169
RIOK3	-0.685777	0.0371775	0.377855
HAUS3	-0.682932	0.0421704	0.382612
ANAPC5	-0.681087	0.0376971	0.377855
BCL9L	-0.680751	0.0391311	0.378262
CS	-0.67986	0.0215356	0.331169
PPP3CC	-0.679436	0.00378874	0.252174
TMEM184C	-0.678353	0.00707811	0.261961
FKBP1A	-0.674245	0.0237863	0.341705
DYNC1LI2	-0.672717	0.0207294	0.331169
KLF11	-0.671574	0.0106307	0.283519
PGGT1B	-0.66981	0.0327307	0.364089
AHCTF1	-0.669073	0.0496614	0.398388
CUL2	-0.665415	0.0415048	0.38192
KDELR2	-0.662554	0.0106531	0.283519
SGTB	-0.661741	0.0464179	0.392349
CDKN1B	-0.66164	0.0499053	0.399101
APBB1IP	-0.661593	0.0256595	0.348696
MAT2B	-0.660315	0.0281523	0.353915
UBXN4	-0.658621	0.0433968	0.386337
CALCOCO1	-0.658343	0.0174369	0.321269
MATR3_1	-0.658284	0.0359803	0.376445
IQGAP2	-0.658257	0.0387938	0.378262
KMT2B	-0.655177	0.0115208	0.286139
CTSB	-0.65143	0.0330735	0.365656
KCNAB2	-0.650991	0.0335365	0.36656
URI1	-0.648084	0.033627	0.366684
TMEM30A	-0.647832	0.0359134	0.376445
DUSP6	-0.642255	0.0238265	0.341706
SLC30A7	-0.641722	0.0392662	0.378262
CCND3	-0.641098	0.0122206	0.288761
TMEM94	-0.641019	0.0105075	0.283519
CCNG1	-0.6387	0.0176311	0.321269
CTDNEP1	-0.637027	0.0104647	0.283519
DYNLT1	-0.630586	0.016049	0.313355
ACP1	-0.630468	0.0247337	0.345447
UBE2J1	-0.630351	0.0360173	0.376445
SAFB2	-0.628699	0.0473479	0.393026
YIPF5	-0.623145	0.0135207	0.296701
SCAPER	-0.622662	0.0419442	0.38192
LARP4B	-0.622288	0.0351189	0.373884
SMARCC2	-0.618242	0.0465078	0.392349
ENC1	-0.617916	0.0409931	0.380999
RTCA	-0.609281	0.0171374	0.31912
AP5B1	-0.603783	0.0147355	0.305182
AP1B1	-0.602961	0.0194062	0.326126
PPWD1	-0.602339	0.0424739	0.383771
OSER1	-0.601906	0.0178864	0.322889
IPO5	-0.601439	0.0478758	0.394995
H4C5	-0.598535	0.0287572	0.354676
MFF	-0.598474	0.0379365	0.377855
RHOG	-0.59842	0.0080883	0.275398
MED23	-0.596397	0.0464352	0.392349
CSTF3	-0.596343	0.00982001	0.281719
ATP5F1C	-0.595217	0.0372642	0.377855
SVIL	-0.594276	0.045859	0.392349
NCK2	-0.592203	0.0430521	0.385055
ST3GAL1	-0.591611	0.0433122	0.385872
ZYX	-0.590191	0.0109231	0.283519
PTPRCAP	-0.58385	0.0284976	0.354676
TRAF3IP1	-0.581933	0.0176066	0.321269
GATAD2A	-0.581597	0.0406831	0.379625
FGFR1OP2	-0.580408	0.0453371	0.391784
SNRPB2	-0.580349	0.0331359	0.365762
MCM3	-0.579339	0.0133392	0.296646
SHKBP1	-0.57916	0.0159469	0.31256
DNAJC8	-0.578207	0.0195027	0.326568
ZBTB18	-0.577773	0.0258434	0.349109
FAM3A	-0.574721	0.0114969	0.286139
NUP62	-0.574656	0.0368534	0.3778
YKT6	-0.57405	0.0419369	0.38192
PBX2	-0.57121	0.0281283	0.353915
WDR11	-0.571168	0.0489039	0.397115
KAT8	-0.570285	0.0186628	0.324393
TOPBP1	-0.565901	0.0455949	0.392265
INO80	-0.563778	0.0476735	0.394603
EID1	-0.562127	0.0378814	0.377855
EGLN2	-0.561769	0.0334327	0.36656
MAZ	-0.555717	0.035974	0.376445
ZNF711	-0.549675	0.0427605	0.384791
OGDH	-0.548359	0.0374504	0.377855
TTPAL	-0.539899	0.0495076	0.398122
LSM4	-0.539415	0.0169029	0.317849
NFE2L1	-0.535065	0.0206078	0.331169
GDI1	-0.529764	0.0350685	0.373884
LAP3	-0.528272	0.0470607	0.392349
SURF6	-0.526583	0.0386363	0.378262
DPF2	-0.524628	0.0377079	0.377855
TPD52L2	-0.516346	0.0400003	0.379398
RABGEF1	-0.51532	0.0400695	0.379398
PER2	-0.514143	0.0448879	0.389691
TP53INP2	-0.514135	0.0471198	0.392349
NCAPG2	-0.512577	0.030248	0.356951
RER1	-0.512224	0.0301549	0.356541
PSTPIP1	-0.508995	0.0350239	0.373884
PPFIBP2	-0.497099	0.033112	0.365762
CHMP4A	-0.496913	0.0219985	0.331889
GEMIN4	-0.480575	0.0302088	0.356902
MAGEH1	-0.475526	0.0356348	0.375589
MRPS14	-0.474293	0.0411975	0.381382
PRDX1	-0.44241	0.0486343	0.397115
