# Supplementary material for: BCG Vaccination Potentially Modulates the Transcriptome of Infant CD4 T Cells in Addition to Age-Dependent Immune Ontogeny-Associated Changes
Source: Vaccines (Basel). 2025 Jun 29;13(7):706. doi: 10.3390/vaccines13070706 (PMC12298075; doi:10.3390/vaccines13070706)
Supplement: Supplementary file 1 [file vaccines-13-00706-s001.zip › Table S4.xlsx]

## Sheet: Sheet1
Supplemental Table S4: Protein-coding differentially expressed genes (DEGs) in infant CD4 T cells dependent on interval
Gene	Log2 FC	Unadjusted p Value	Adjusted p Value
Upregulated
PATJ	0.0174791	0.000205965	0.460407
ADAMTS5	0.0176818	0.000494977	0.460407
RELN	0.0205283	0.000688286	0.460407
SLC6A15	0.019136	0.00104974	0.460407
ACSL6	0.0165348	0.00105453	0.460407
SUMO2	0.0167102	0.00159777	0.460407
GREM1	0.0175293	0.00185186	0.460407
Downregulated
ROCK1	-0.0217568	0.000451999	0.460407
ADAM10	-0.0185343	0.00116685	0.460407
COTL1	-0.0168359	0.00143405	0.460407
SAT1	-0.0165453	0.00199313	0.460407
PCBP2	-0.0186281	0.00822613	0.470935
DOCK11	-0.0172605	0.00918713	0.470935
TMEM107	-0.0166323	0.00961662	0.470935
LCP1	-0.0186257	0.0112637	0.470935
TAF1D	-0.0200078	0.0133887	0.470935
ANXA1	-0.0167102	0.0136742	0.470935
SON	-0.0185991	0.0155172	0.474635
CDC42	-0.0166345	0.0187614	0.491138
HINT3	-0.0235807	0.0228969	0.51494
HSPA8	-0.020252	0.0290565	0.521528
TMSB4X	-0.0217268	0.0338808	0.528536
NCL	-0.0163183	0.0433366	0.556207
EIF4A1	-0.0163733	0.0444145	0.556925
