# Supplementary material for: BCG Vaccination Potentially Modulates the Transcriptome of Infant CD4 T Cells in Addition to Age-Dependent Immune Ontogeny-Associated Changes
Source: Vaccines (Basel). 2025 Jun 29;13(7):706. doi: 10.3390/vaccines13070706 (PMC12298075; doi:10.3390/vaccines13070706)
Supplement: Supplementary file 1 [file vaccines-13-00706-s001.zip › Table S5.xlsx]

## Sheet: Sheet1
Table S5: KEGG pathways enriched for BCG-associated DEGs in infant CD4 T cells (NetworkAnalyst)
Pathway	Total Proteins	Expected	Hits	Unadjusted p Value	FDR p Value
Chemokine signaling pathway	190	29.6	105	1.72e-37	5.48e-35
Rap1 signaling pathway	206	32.1	107	6.36e-35	1.01e-32
Spliceosome	134	20.9	81	6.84e-33	5.46e-31
Proteasome	45	7	43	6.86e-33	5.46e-31
Pathways in cancer	530	82.5	189	1.83e-32	1.17e-30
Ras signaling pathway	232	36.1	110	2.96e-31	1.57e-29
Ribosome	153	23.8	83	5.41e-29	2.46e-27
Alcoholism	180	28	88	2.42e-26	9.62e-25
Dopaminergic synapse	131	20.4	69	2.88e-23	1.02e-21
Neurotrophin signaling pathway	119	18.5	65	3.86e-23	1.23e-21
Apelin signaling pathway	137	21.3	69	8.33e-22	2.41e-20
Cell cycle	124	19.3	63	2.91e-20	7.72e-19
Melanoma	72	11.2	45	1.37e-19	3.15e-18
MAPK signaling pathway	295	45.9	108	1.39e-19	3.15e-18
Regulation of actin cytoskeleton	214	33.3	87	2.56e-19	5.43e-18
Cellular senescence	160	24.9	72	4.04e-19	8.03e-18
ErbB signaling pathway	85	13.2	49	4.46e-19	8.34e-18
Long-term depression	60	9.34	40	4.76e-19	8.4e-18
Oxytocin signaling pathway	153	23.8	69	1.97e-18	3.29e-17
Glutamatergic synapse	114	17.7	57	5.06e-18	7.79e-17
Platelet activation	124	19.3	60	5.14e-18	7.79e-17
Kaposi's sarcoma-associated herpesvirus infection	186	28.9	77	9.27e-18	1.31e-16
Renin secretion	69	10.7	42	9.49e-18	1.31e-16
Sphingolipid signaling pathway	119	18.5	58	1.21e-17	1.6e-16
PI3K-Akt signaling pathway	354	55.1	118	1.37e-17	1.74e-16
Focal adhesion	199	31	80	1.68e-17	2.06e-16
Breast cancer	147	22.9	65	6.77e-17	7.98e-16
Renal cell carcinoma	69	10.7	41	8.03e-17	9.11e-16
AGE-RAGE signaling pathway in diabetic complications	100	15.6	51	1.01e-16	1.11e-15
Circadian entrainment	97	15.1	50	1.14e-16	1.21e-15
cGMP-PKG signaling pathway	166	25.8	69	3.85e-16	3.95e-15
Oocyte meiosis	125	19.5	57	1.06e-15	1.05e-14
Progesterone-mediated oocyte maturation	99	15.4	49	1.93e-15	1.86e-14
Viral carcinogenesis	201	31.3	76	5.99e-15	5.44e-14
Proteoglycans in cancer	201	31.3	76	5.99e-15	5.44e-14
Endocrine resistance	98	15.3	48	6.36e-15	5.62e-14
Long-term potentiation	67	10.4	38	9.27e-15	7.97e-14
Chagas disease (American trypanosomiasis)	103	16	49	1.43e-14	1.2e-13
Adherens junction	72	11.2	39	3.25e-14	2.65e-13
Axon guidance	181	28.2	69	6.95e-14	5.53e-13
Insulin signaling pathway	137	21.3	57	1.44e-13	1.12e-12
Glioma	75	11.7	39	1.9e-13	1.44e-12
Chronic myeloid leukemia	76	11.8	39	3.33e-13	2.47e-12
FoxO signaling pathway	132	20.5	55	3.62e-13	2.62e-12
Inflammatory mediator regulation of TRP channels	100	15.6	46	4.34e-13	3.07e-12
Gap junction	88	13.7	42	9.79e-13	6.77e-12
Notch signaling pathway	48	7.47	29	1.56e-12	1.05e-11
Retrograde endocannabinoid signaling	148	23	58	1.86e-12	1.23e-11
Alzheimer's disease	171	26.6	63	5.15e-12	3.34e-11
Mitophagy - animal	65	10.1	34	5.5e-12	3.5e-11
Pancreatic cancer	75	11.7	37	6.36e-12	3.97e-11
EGFR tyrosine kinase inhibitor resistance	79	12.3	38	8.86e-12	5.42e-11
Parkinson's disease	142	22.1	55	1.22e-11	7.31e-11
Autophagy - animal	128	19.9	51	2e-11	1.18e-10
Fanconi anemia pathway	54	8.4	29	8.75e-11	5.06e-10
Adrenergic signaling in cardiomyocytes	145	22.6	54	1.1e-10	6.22e-10
Endometrial cancer	58	9.03	30	1.43e-10	7.95e-10
GnRH signaling pathway	93	14.5	40	1.94e-10	1.06e-09
Longevity regulating pathway - multiple species	62	9.65	31	2.15e-10	1.16e-09
T cell receptor signaling pathway	101	15.7	42	2.48e-10	1.31e-09
cAMP signaling pathway	212	33	69	3.31e-10	1.73e-09
Citrate cycle (TCA cycle)	30	4.67	20	3.76e-10	1.93e-09
Cholinergic synapse	112	17.4	44	8.32e-10	4.2e-09
Epstein-Barr virus infection	201	31.3	65	1.47e-09	7.32e-09
HTLV-I infection	219	34.1	69	1.6e-09	7.84e-09
Estrogen signaling pathway	138	21.5	50	1.64e-09	7.9e-09
Homologous recombination	41	6.38	23	2.55e-09	1.21e-08
Phospholipase D signaling pathway	148	23	52	2.7e-09	1.26e-08
Vascular smooth muscle contraction	132	20.5	48	3.03e-09	1.4e-08
Colorectal cancer	86	13.4	36	3.85e-09	1.75e-08
Ubiquitin mediated proteolysis	137	21.3	49	3.94e-09	1.77e-08
Fluid shear stress and atherosclerosis	139	21.6	49	6.86e-09	3.03e-08
VEGF signaling pathway	59	9.18	28	7.29e-09	3.18e-08
Non-small cell lung cancer	66	10.3	30	7.58e-09	3.26e-08
Amoebiasis	96	14.9	38	9.28e-09	3.94e-08
Non-alcoholic fatty liver disease (NAFLD)	149	23.2	51	1.06e-08	4.44e-08
Bacterial invasion of epithelial cells	74	11.5	32	1.09e-08	4.51e-08
Longevity regulating pathway	89	13.8	36	1.16e-08	4.72e-08
Regulation of lipolysis in adipocytes	55	8.56	26	2.79e-08	1.12e-07
Leukocyte transendothelial migration	112	17.4	41	3.47e-08	1.38e-07
Prolactin signaling pathway	70	10.9	30	4.03e-08	1.58e-07
Small cell lung cancer	93	14.5	36	4.52e-08	1.75e-07
B cell receptor signaling pathway	71	11	30	5.95e-08	2.28e-07
Fc epsilon RI signaling pathway	68	10.6	29	7.73e-08	2.93e-07
Serotonergic synapse	115	17.9	41	8.19e-08	3.06e-07
Arrhythmogenic right ventricular cardiomyopathy (ARVC)	72	11.2	30	8.71e-08	3.22e-07
Hepatitis B	163	25.4	52	1.08e-07	3.96e-07
Systemic lupus erythematosus	133	20.7	45	1.15e-07	4.17e-07
HIF-1 signaling pathway	100	15.6	37	1.17e-07	4.19e-07
Melanogenesis	101	15.7	37	1.58e-07	5.55e-07
Prostate cancer	97	15.1	36	1.59e-07	5.55e-07
Signaling pathways regulating pluripotency of stem cells	139	21.6	46	1.76e-07	6.1e-07
Central carbon metabolism in cancer	65	10.1	27	4.14e-07	1.42e-06
Calcium signaling pathway	188	29.3	55	1.11e-06	3.76e-06
DNA replication	36	5.6	18	1.39e-06	4.65e-06
Bladder cancer	41	6.38	19	3.05e-06	1.01e-05
Amphetamine addiction	68	10.6	26	4.39e-06	1.44e-05
Tight junction	170	26.5	49	6.75e-06	2.19e-05
Hypertrophic cardiomyopathy (HCM)	85	13.2	29	1.71e-05	5.48e-05
Shigellosis	65	10.1	24	2.03e-05	6.46e-05
Glucagon signaling pathway	103	16	33	2.06e-05	6.49e-05
Type II diabetes mellitus	46	7.16	19	2.38e-05	7.41e-05
Hepatitis C	155	24.1	44	2.98e-05	9.21e-05
Gastric acid secretion	75	11.7	26	3.36e-05	0.000103
Pertussis	76	11.8	26	4.37e-05	0.000132
Thyroid hormone signaling pathway	116	18.1	35	4.88e-05	0.000146
Salivary secretion	90	14	29	5.73e-05	0.00017
Huntington's disease	193	30	51	5.95e-05	0.000175
Insulin resistance	108	16.8	33	6.03e-05	0.000176
Cocaine addiction	49	7.63	19	6.76e-05	0.000195
Dilated cardiomyopathy	91	14.2	29	7.18e-05	0.000206
Acute myeloid leukemia	66	10.3	23	8.61e-05	0.000244
TGF-beta signaling pathway	92	14.3	29	8.95e-05	0.00025
Th1 and Th2 cell differentiation	92	14.3	29	8.95e-05	0.00025
GABAergic synapse	89	13.8	28	0.000122	0.000338
Amyotrophic lateral sclerosis (ALS)	51	7.94	19	0.000127	0.000349
Toxoplasmosis	113	17.6	33	0.00016	0.000434
mTOR signaling pathway	153	23.8	41	0.000222	0.000599
Epithelial cell signaling in Helicobacter pylori infection	68	10.6	22	0.000411	0.0011
Ribosome biogenesis in eukaryotes	105	16.3	30	0.000472	0.00125
