# Supplementary material for: BCG Vaccination Potentially Modulates the Transcriptome of Infant CD4 T Cells in Addition to Age-Dependent Immune Ontogeny-Associated Changes
Source: Vaccines (Basel). 2025 Jun 29;13(7):706. doi: 10.3390/vaccines13070706 (PMC12298075; doi:10.3390/vaccines13070706)
Supplement: Supplementary file 1 [file vaccines-13-00706-s001.zip › Table S6.xlsx]

## Sheet: Sheet1
Supplemental Table S6: Long non-coding RNAs differentially expressed in infant CD4 T cells in response to BCG vaccination
lncRNA	log 2 FC	Unadjusted p Value	Adjusted p Value
Upregulated
OLMALINC	1.0273	0.00066809	0.200559
ERVK13-1	1.00009	0.00063235	0.200559
ENSG00000288685	0.991248	5.2129e-05	0.200559
PCDH10-DT	0.973485	0.00053864	0.200559
ITGA9-AS1	0.967609	0.00034025	0.200559
LINC00343	0.96258	0.00049919	0.200559
ENSG00000257310	0.959756	0.00109646	0.217766
ENSG00000285517	0.952526	0.00277535	0.239555
ENSG00000235609	0.936202	0.00011114	0.200559
ENSG00000287424	0.920939	0.00146407	0.220148
LINC01266	0.899888	0.00144102	0.220148
BTG1-DT	0.895912	0.0031609	0.240752
LINC00683	0.893677	0.00204074	0.236328
MCM3AP-AS1	0.8852	0.00072153	0.200559
ENSG00000286934	0.884666	0.00033969	0.200559
LINC02199	0.864882	0.00280484	0.239555
GMDS-DT	0.864162	0.00513394	0.257183
LETR1	0.85876	0.00731027	0.263583
LINC01958	0.836606	0.00040679	0.200559
ENSG00000285108	0.835487	0.00105566	0.217766
CCDC26	0.835479	0.028681	0.354676
TEX41	0.829634	0.0157299	0.31256
ENSG00000287387	0.826045	0.00070142	0.200559
ENSG00000287045	0.825223	0.00067025	0.200559
ENSG00000286293	0.823938	0.00394993	0.252174
ENSG00000223812	0.822445	0.00960454	0.281719
ENSG00000230490	0.814754	0.00070376	0.200559
CYP1B1-AS1	0.803807	0.00041468	0.200559
ENSG00000235158	0.798575	0.00057688	0.200559
ENSG00000237356	0.79425	0.00292276	0.240752
UBA6-DT	0.793045	0.00216055	0.236328
ENSG00000284606	0.790596	0.0036481	0.252174
DLX6-AS1	0.790121	0.0139957	0.298505
SILC1	0.783659	0.0102577	0.283519
HAND2-AS1	0.783382	0.0141523	0.298755
ENSG00000280145	0.780325	0.0403565	0.379625
ENSG00000242593	0.778486	0.0249548	0.345447
TRHDE-AS1	0.77824	0.0206008	0.331169
ENSG00000251600	0.773903	0.0104726	0.283519
PWRN1	0.762252	0.00450839	0.252174
LINC00670	0.756795	0.00241465	0.236401
LINC02605	0.755364	0.00372077	0.252174
LINC02895	0.751632	0.00437	0.252174
LRRC8C-DT	0.75012	0.00610794	0.261961
ENSG00000285904	0.748885	0.00097507	0.216042
ENSG00000275563	0.746298	0.00118624	0.217766
MIR100HG	0.745168	0.030118	0.356381
THCAT155	0.738029	0.00298131	0.240752
MIR3976HG	0.737267	0.0128473	0.292712
LINC02805	0.731967	0.00575207	0.260631
ENSG00000286733	0.730233	0.00141018	0.217766
ENSG00000285732	0.729839	0.00225264	0.236401
ENSG00000287279	0.72853	0.00167346	0.22686
SNHG8	0.728078	0.0225764	0.334121
ENSG00000261754	0.726355	0.00166085	0.22686
SP2-DT	0.725454	0.00207823	0.236328
LINC01206	0.719311	0.046421	0.392349
ENSG00000288585	0.718457	0.00306345	0.240752
LINC00588	0.718421	0.0035257	0.250331
ENSG00000234173	0.716843	0.00111995	0.217766
ERICH3-AS1	0.716288	0.00245684	0.236401
ENSG00000287011	0.715321	0.00087344	0.212538
CYTOR	0.711942	0.00696433	0.261961
CASC19	0.710885	0.0126517	0.290419
PLCG1-AS1	0.70956	0.0147204	0.305182
ENSG00000268460	0.706888	0.00687848	0.261961
ENSG00000287277	0.706619	0.0459737	0.392349
ENSG00000230731	0.704345	0.00408052	0.252174
LINC01360	0.699948	0.00555167	0.259553
LINC01915	0.697324	0.0109825	0.283616
CPEB1-AS1	0.696137	0.00233105	0.236401
ENSG00000285747	0.694673	0.00146881	0.220148
LINC00867	0.691586	0.00266551	0.237359
RALY-AS1	0.691215	0.00608254	0.261961
ENSG00000262732	0.690994	0.0074677	0.264887
ENSG00000285280	0.690169	0.00863207	0.279973
PKN2-AS1	0.690152	0.0167884	0.316866
ENSG00000279652	0.68582	0.0113032	0.285447
LINC01416	0.68396	0.0026049	0.237359
DYNLL2-DT	0.683063	0.00518886	0.257183
ENSG00000288719	0.682963	0.00338692	0.247607
PLCE1-AS1	0.68018	0.00238684	0.236401
ENSG00000256654	0.678214	0.00191778	0.234546
ENSG00000229727	0.676086	0.00790134	0.273775
ENSG00000259668	0.674653	0.002369	0.236401
ENSG00000276687	0.672897	0.0021136	0.236328
MIR4458HG	0.670389	0.00426404	0.252174
ENSG00000258603	0.669356	0.0017193	0.229817
ENSG00000286943	0.667383	0.00282314	0.239779
ENSG00000250075	0.666337	0.00346501	0.247607
RIPK2-DT	0.665426	0.0468484	0.392349
PGM5P3-AS1	0.664704	0.00248167	0.236401
ENSG00000288041	0.663049	0.0064533	0.261961
ENSG00000288106	0.662724	0.00251766	0.236401
ENSG00000286746	0.660859	0.0330683	0.365656
ENSG00000285811	0.660412	0.00402051	0.252174
LINC00971	0.660218	0.00838226	0.27919
ENSG00000258081	0.659598	0.00593109	0.261961
LINC00858	0.658998	0.00255575	0.23701
KIF9-AS1	0.658048	0.00431086	0.252174
ENSG00000250371	0.657797	0.003639	0.252174
ENSG00000213062	0.656998	0.0294864	0.354676
ENSG00000287783	0.656529	0.0169964	0.317849
ENSG00000264895	0.656325	0.00430511	0.252174
ENSG00000259810	0.654911	0.0029941	0.240752
TMEM30A-DT	0.651817	0.0254873	0.348142
SEPSECS-AS1	0.650778	0.0245771	0.345447
LINC01694	0.646204	0.00398529	0.252174
LINC01410	0.645361	0.0243782	0.345447
LINC01515	0.64532	0.0187801	0.324598
ENSG00000288107	0.644395	0.014552	0.303672
CCND2-AS1	0.644222	0.0033378	0.246514
BAALC-AS1	0.64419	0.038907	0.378262
ENSG00000277128	0.643069	0.0374746	0.377855
ENSG00000253377	0.642606	0.00650488	0.261961
C2orf49-DT	0.641493	0.0063733	0.261961
HCG18	0.638232	0.0372871	0.377855
ENSG00000231212	0.637348	0.00242395	0.236401
LINC01497	0.635843	0.00216347	0.236328
ENSG00000276672	0.635318	0.00604623	0.261961
ENSG00000287452	0.632403	0.0047666	0.253908
ENSG00000287437	0.6321	0.0053385	0.257183
ENSG00000249436	0.631537	0.00652546	0.261961
MIR133A1HG	0.630931	0.0161114	0.313659
LINC00551	0.629948	0.00798689	0.273775
ENSG00000246225	0.62904	0.00906052	0.279973
ENSG00000228793	0.628993	0.0337803	0.367959
CYYR1-AS1	0.627858	0.00527456	0.257183
ENSG00000248837	0.627768	0.00436329	0.252174
DUBR	0.627574	0.0431109	0.385202
MSANTD2-AS1	0.627543	0.0181685	0.324393
ENSG00000285601	0.626577	0.00355323	0.250331
ENSG00000259998	0.62359	0.00343331	0.247607
ENSG00000286449	0.623538	0.0029694	0.240752
ENSG00000253284	0.621326	0.0170344	0.317849
ENSG00000269296	0.61969	0.00862971	0.279973
ENSG00000235139	0.619279	0.0102208	0.283519
ENSG00000264116	0.615354	0.00877104	0.279973
ENSG00000261211	0.615243	0.00567177	0.260631
LINC02225	0.614244	0.00798511	0.273775
ENSG00000266718	0.613956	0.00811765	0.275784
ENSG00000227544	0.613288	0.00585565	0.261478
ENSG00000285664	0.613278	0.0135685	0.296701
ENSG00000288018	0.612203	0.00526277	0.257183
LINC00839	0.61207	0.0136102	0.296701
ENSG00000233183	0.610455	0.00908119	0.279973
LINC02642	0.609722	0.00367119	0.252174
ENSG00000229311	0.609698	0.00494187	0.256094
ENSG00000287925	0.609438	0.00412898	0.252174
ENSG00000269086	0.608943	0.00651375	0.261961
ERVK9-11	0.608821	0.00377749	0.252174
SMC2-DT	0.608363	0.0106518	0.283519
ENSG00000261654	0.607139	0.0302831	0.356951
ENSG00000228689	0.606858	0.00522564	0.257183
LINC00836	0.606546	0.00972663	0.281719
LINC01102	0.606495	0.0267081	0.352382
ENSG00000227455	0.606272	0.00362596	0.252174
ENSG00000253288	0.60615	0.00918446	0.279973
ENSG00000286666	0.603297	0.010426	0.283519
ENSG00000287469	0.603015	0.0102565	0.283519
ENSG00000287046	0.602648	0.00444774	0.252174
ENSG00000286512	0.602159	0.00930312	0.279973
LACTB2-AS1	0.601107	0.0124146	0.28928
LINC02377	0.600605	0.00709869	0.261961
UFL1-AS1	0.599741	0.031999	0.364026
ENSG00000287957	0.598788	0.0175208	0.321269
ENSG00000286846	0.598097	0.00437749	0.252174
LINC00200	0.597477	0.00797874	0.273775
ENSG00000287907	0.5958	0.0263241	0.351152
ENSG00000231863	0.595685	0.00956143	0.281719
FAM182B	0.593906	0.012385	0.28928
ENSG00000260686	0.593222	0.00416772	0.252174
ENSG00000288899	0.591787	0.0119564	0.286954
ENSG00000260816	0.591598	0.0204363	0.331169
RCAN2-DT	0.59023	0.012998	0.295265
ENSG00000239665	0.587148	0.0400463	0.379398
ENSG00000268362	0.585318	0.0443711	0.389545
RELA-DT	0.584417	0.00523079	0.257183
LCMT1-AS2	0.584392	0.0128408	0.292712
ENSG00000259959	0.584365	0.0157865	0.31256
ENSG00000268205	0.584093	0.025622	0.348696
POLR2J4	0.584062	0.00632035	0.261961
WEE2-AS1	0.582901	0.011056	0.28497
ENSG00000286413	0.582761	0.00590071	0.261478
ENSG00000251023	0.582409	0.0108003	0.283519
ENSG00000261604	0.58239	0.0105836	0.283519
CCNT2-AS1	0.582026	0.0131248	0.296565
LINC00485	0.580816	0.0140373	0.298755
LINC01719	0.580399	0.0265751	0.352368
