# Supplementary material for: BCG Vaccination Potentially Modulates the Transcriptome of Infant CD4 T Cells in Addition to Age-Dependent Immune Ontogeny-Associated Changes
Source: Vaccines (Basel). 2025 Jun 29;13(7):706. doi: 10.3390/vaccines13070706 (PMC12298075; doi:10.3390/vaccines13070706)
Supplement: Supplementary file 1 [file vaccines-13-00706-s001.zip › Table S7.xlsx]

## Sheet: Sheet1
Supplemental Table S7: Protein-coding genes and Long non-coding RNAs differentially expressed in infant monocytes after BCG vaccination
Gene	Log2 FC	Unadjusted p Value	Adjusted p Value
Upregulated Protein-encoding DEGs
DLAT	2.11584	6.24839e-05	0.455104
GABRG2	2.10162	0.000795572	0.455104
MCCC2	1.99959	0.000414905	0.455104
TAF2	1.93071	0.00335866	0.455104
HDAC8	1.8964	0.000959375	0.455104
CEP78	1.88736	0.000804094	0.455104
PTGER3	1.81782	0.000715966	0.455104
AJAP1	1.76812	0.000452125	0.455104
MCTP2	1.76391	0.00169042	0.455104
VWC2	1.72228	0.00160578	0.455104
SSBP2	1.71843	0.000599012	0.455104
ACVR1C	1.67712	0.00308744	0.455104
FGF13	1.66536	0.00239507	0.455104
RASAL2	1.65024	0.00297893	0.455104
DCUN1D4	1.6463	0.000818977	0.455104
SYNPO2	1.63437	0.00116984	0.455104
ABCC8	1.61502	0.000877256	0.455104
TOPBP1	1.61128	0.00245832	0.455104
HDAC9	1.6085	0.00743804	0.455104
SLFN14	1.60247	0.00121414	0.455104
TOM1L1	1.5911	0.00106023	0.455104
ZNF236	1.58694	0.00174197	0.455104
CFAP65	1.58539	0.000905285	0.455104
CSTF2T	1.57229	0.00200309	0.455104
WWC2	1.56379	0.00131147	0.455104
ADGRL3	1.55479	0.00130339	0.455104
SLC38A11	1.53831	0.00112905	0.455104
A1CF	1.52728	0.00197559	0.455104
FAM83B	1.5157	0.00123825	0.455104
SCFD1	1.51555	0.0465553	0.455104
SGCZ	1.51532	0.00244416	0.455104
ABCC4	1.51065	0.00109365	0.455104
NAALADL2	1.49927	0.00645096	0.455104
ANO5	1.49731	0.0117957	0.455104
DLGAP2	1.49412	0.00268444	0.455104
DUSP19	1.48883	0.00197044	0.455104
TSTD3	1.48475	0.00813892	0.455104
DSPP	1.47276	0.00179686	0.455104
EPHA6	1.45985	0.00908155	0.455104
SLC30A4	1.45589	0.00279016	0.455104
METTL8	1.45539	0.00303681	0.455104
ZNF197	1.45297	0.00201259	0.455104
NEK10	1.44585	0.00393698	0.455104
KLHL7	1.443	0.00416515	0.455104
DSG1	1.43661	0.00195918	0.455104
GSN	1.4285	0.00270322	0.455104
ARHGAP10	1.42833	0.00740214	0.455104
DNAJC15	1.4224	0.00729351	0.455104
DNAL1	1.41897	0.00220424	0.455104
LDB2	1.41006	0.00213121	0.455104
STK3	1.40474	0.0100592	0.455104
USP6NL	1.40118	0.00628509	0.455104
THSD4	1.39801	0.00453346	0.455104
SLC44A1	1.39778	0.00313796	0.455104
SEMA5A	1.39684	0.0038676	0.455104
ALG11	1.39674	0.0179567	0.455104
FBXO30	1.39657	0.0191551	0.455104
PLEKHS1	1.39274	0.0029342	0.455104
TMEM232	1.39153	0.00221808	0.455104
GRK7	1.38885	0.00392338	0.455104
PAX6	1.3873	0.00895787	0.455104
THSD7B	1.38359	0.00788229	0.455104
ITGB8	1.38313	0.00468951	0.455104
ZNF660	1.37769	0.00368662	0.455104
IL1RAP	1.37699	0.0108934	0.455104
NPLOC4	1.37616	0.00268091	0.455104
BVES	1.37599	0.00366502	0.455104
OR4F17	1.37208	0.00418717	0.455104
NCAM2	1.37188	0.00289672	0.455104
RIMBP2	1.36456	0.00467448	0.455104
KCTD1	1.35639	0.00780672	0.455104
ATP7B	1.34674	0.0195638	0.455104
OR5A1	1.34636	0.00277617	0.455104
FAM98A	1.34068	0.0156152	0.455104
CNTNAP5	1.33942	0.00889479	0.455104
FAM9B	1.33859	0.00285716	0.455104
E2F3	1.33591	0.0105609	0.455104
OR2T11	1.33564	0.00427698	0.455104
CHIC1	1.33342	0.00696353	0.455104
DOCK1	1.33193	0.00577305	0.455104
PWWP3A	1.3319	0.00631912	0.455104
SLC25A46	1.3297	0.0165637	0.455104
HACD2	1.32876	0.0138268	0.455104
VSTM2A	1.32181	0.00304867	0.455104
NRXN1	1.31746	0.0203317	0.455104
IL1R1	1.31593	0.00347118	0.455104
KCNJ10	1.31593	0.00347118	0.455104
TARBP1	1.31381	0.00520045	0.455104
HOMER2	1.31358	0.0214293	0.455104
OR9G1	1.3094	0.00430891	0.455104
KLHL6	1.30786	0.0225396	0.455104
PPP4R1	1.30738	0.0147408	0.455104
TFCP2L1	1.30404	0.00405165	0.455104
KCNH1	1.30378	0.00425886	0.455104
CBWD2	1.30107	0.0184342	0.455104
GOLGA6L9	1.29941	0.00413299	0.455104
ARHGAP29	1.29885	0.0307504	0.455104
SLC4A10	1.29741	0.0037481	0.455104
VXN	1.29741	0.0037481	0.455104
GLRX5	1.29655	0.00649223	0.455104
DPF2	1.29568	0.00549708	0.455104
AFF3	1.29355	0.0221342	0.455104
TACR3	1.29208	0.00715008	0.455104
ALDH1L2	1.29187	0.00292073	0.455104
ZNF430	1.29143	0.0146717	0.455104
ZNF717	1.2894	0.00566661	0.455104
CCDC171	1.28695	0.0223648	0.455104
FMN2	1.28425	0.0256755	0.455104
SCOC	1.28144	0.00555424	0.455104
KANSL1L	1.28091	0.00861931	0.455104
SCAPER	1.26803	0.013604	0.455104
BROX	1.2646	0.0268377	0.455104
C5	1.26362	0.00811258	0.455104
HSPA1A	1.26294	0.00427301	0.455104
IDH1	1.26247	0.00525028	0.455104
IFT122	1.25895	0.0367691	0.455104
KALRN	1.2571	0.0131508	0.455104
HSPBAP1	1.25699	0.00334815	0.455104
COL12A1	1.25559	0.014561	0.455104
BCAS1	1.25014	0.00452601	0.455104
ATP1B1	1.24991	0.0319195	0.455104
ZDHHC21	1.24593	0.0326312	0.455104
GATAD1	1.24394	0.0122663	0.455104
SCHIP1	1.24307	0.0061889	0.455104
OPCML	1.23911	0.00444379	0.455104
GPR65	1.23879	0.00425893	0.455104
TLR10	1.23879	0.00425893	0.455104
APOL4	1.23408	0.0047847	0.455104
HECTD2	1.2308	0.00976018	0.455104
USH2A	1.23045	0.0150876	0.455104
ZNF674	1.22948	0.00615028	0.455104
ZNF519	1.22751	0.0183001	0.455104
CLCN4	1.22489	0.00570896	0.455104
SYNM	1.22345	0.00533725	0.455104
VGLL3	1.22061	0.0135893	0.455104
TCTN1	1.21805	0.00881423	0.455104
FOXP2	1.21393	0.0466037	0.455104
GLIPR1L2	1.21073	0.0035535	0.455104
DHTKD1	1.21016	0.00856655	0.455104
BLOC1S5	1.20863	0.00570909	0.455104
HBEGF	1.20857	0.00478172	0.455104
OR4K13	1.20654	0.00419369	0.455104
SLF1	1.20447	0.0248776	0.455104
NCKAP5	1.19896	0.00959083	0.455104
MAP2K6	1.19659	0.0178859	0.455104
NCALD	1.19642	0.0110983	0.455104
SLC26A7	1.19594	0.00841303	0.455104
CDH11	1.19249	0.0157434	0.455104
MAPK13	1.19185	0.00854055	0.455104
FAM169A	1.19144	0.0071757	0.455104
AK9	1.18399	0.00676179	0.455104
NAA40	1.18382	0.00500714	0.455104
SSTR1	1.18382	0.00500714	0.455104
PLEKHA1	1.18059	0.037375	0.455104
COA7	1.18034	0.0110736	0.455104
C12orf50	1.18011	0.00729749	0.455104
GPAT3	1.1801	0.00788421	0.455104
MID1	1.1797	0.00807996	0.455104
OTULIN	1.17964	0.0457831	0.455104
CDH8	1.17862	0.02408	0.455104
CACUL1	1.17614	0.0458821	0.455104
TMCO3	1.17415	0.0164123	0.455104
ZNF100	1.17414	0.0366383	0.455104
SLC25A16	1.17203	0.0175861	0.455104
ARHGAP6	1.17178	0.0106302	0.455104
GPR101	1.17178	0.0106302	0.455104
OR3A3	1.17178	0.0106302	0.455104
ZNF780A	1.17017	0.00641871	0.455104
STXBP6	1.16943	0.0106024	0.455104
DIO2	1.1694	0.00904469	0.455104
FAM83F	1.16844	0.0190473	0.455104
SOX5	1.16751	0.0168012	0.455104
TMEM245	1.16679	0.00984937	0.455104
SAR1A	1.1645	0.0108251	0.455104
COL11A1	1.16424	0.0104626	0.455104
GRIP1	1.1625	0.013271	0.455104
TMEM47	1.16219	0.00913971	0.455104
CDYL2	1.15633	0.00631403	0.455104
TMEM19	1.15271	0.0072699	0.455104
TAF8	1.15258	0.0332213	0.455104
STON2	1.15076	0.0287155	0.455104
ZNF277	1.14973	0.0124451	0.455104
NSUN7	1.1495	0.0103335	0.455104
MEI4	1.14763	0.00567094	0.455104
EMC1	1.14653	0.0232005	0.455104
ENSG00000239920	1.14366	0.00619603	0.455104
SYNPO2L	1.14366	0.00619603	0.455104
GREM1	1.14293	0.0189326	0.455104
EHF	1.14231	0.0263086	0.455104
TMEM50A	1.14201	0.0243182	0.455104
C1orf52	1.14192	0.011907	0.455104
ACE2	1.14184	0.00944185	0.455104
PDE1A	1.14117	0.0104495	0.455104
GTF2H2	1.14058	0.0242015	0.455104
SNTG1	1.14037	0.0218538	0.455104
GCNT1	1.13534	0.0158875	0.455104
SNRNP48	1.13523	0.0221269	0.455104
AAR2	1.13489	0.0392788	0.455104
ZNF556	1.13317	0.0106526	0.455104
INTS4	1.13083	0.0270684	0.455104
GALNT3	1.13035	0.0110057	0.455104
C4orf54	1.12986	0.0115929	0.455104
SCRG1	1.12986	0.0115929	0.455104
TAS2R20	1.12838	0.0129815	0.455104
ABI2	1.12767	0.0393191	0.455104
LIMS3	1.1276	0.00713073	0.455104
MCTS1	1.12718	0.0169085	0.455104
C11orf54	1.12583	0.0339518	0.455104
PLOD2	1.12577	0.0278175	0.455104
GOLGA6B	1.12529	0.0171234	0.455104
OR6C74	1.12406	0.0161376	0.455104
SLC38A9	1.12375	0.0126778	0.455104
SHROOM3	1.12185	0.0177817	0.455104
P2RX5	1.11921	0.0181923	0.455104
FOLH1	1.11785	0.0123908	0.455104
CENPE	1.11765	0.00897735	0.455104
CYP4F12	1.11765	0.00897735	0.455104
PDE5A	1.11765	0.00897735	0.455104
TSPAN8	1.11765	0.00897735	0.455104
MED12L	1.11759	0.0394996	0.455104
ZNF594	1.1173	0.014828	0.455104
B3GALT2	1.11707	0.0165656	0.455104
IDH3A	1.11628	0.0280017	0.455104
SLC25A32	1.11295	0.0232783	0.455104
LAS1L	1.11094	0.023617	0.455104
TRNT1	1.10959	0.00679048	0.455104
NUP43	1.10812	0.0373118	0.455104
GPATCH4	1.10744	0.0069879	0.455104
ZNHIT3	1.10744	0.0069879	0.455104
HS3ST3B1	1.10705	0.0177233	0.455104
ARL10	1.10488	0.01006	0.455104
PBX1	1.10362	0.0227951	0.455104
CEP126	1.10231	0.0172306	0.455104
ONECUT2	1.10155	0.0132206	0.455104
GRM1	1.10095	0.00811322	0.455104
MKS1	1.10095	0.00811322	0.455104
WT1	1.09811	0.011598	0.455104
GJA3	1.09804	0.0144163	0.455104
HOPX	1.09543	0.0191938	0.455104
STATH	1.09534	0.00786453	0.455104
KRBOX5	1.09295	0.0286484	0.455104
ZNF654	1.09157	0.027738	0.455104
SUCLA2	1.08943	0.0250328	0.455104
RABGGTB	1.08415	0.036916	0.455104
FZD6	1.08173	0.00875918	0.455104
FAM111B	1.0813	0.0308421	0.455104
KANK4	1.0777	0.0135556	0.455104
MYO5C	1.07713	0.0304498	0.455104
ZFP14	1.07656	0.0350379	0.455104
MBTPS2	1.0764	0.00977364	0.455104
NDFIP2	1.07627	0.0250259	0.455104
DLG2	1.07564	0.0321038	0.455104
KSR2	1.07538	0.0251094	0.455104
STXBP5L	1.07511	0.031251	0.455104
ACAD9	1.07477	0.0209786	0.455104
APOB	1.07243	0.0245145	0.455104
B3GAT1	1.07216	0.0173082	0.455104
GPR161	1.07216	0.0173082	0.455104
PGAP4	1.07216	0.0173082	0.455104
KIAA1210	1.06941	0.0185672	0.455104
FER1L5	1.06811	0.0168416	0.455104
CCDC178	1.06665	0.0119263	0.455104
FAM118B	1.06665	0.0119263	0.455104
MYO5B	1.06665	0.0119263	0.455104
PAIP2B	1.06665	0.0119263	0.455104
PP2D1	1.06665	0.0119263	0.455104
RAPGEF3	1.06665	0.0119263	0.455104
HSPA12A	1.06605	0.0182894	0.455104
CAGE1	1.06514	0.018465	0.455104
FMO2	1.06514	0.018465	0.455104
MDFIC2	1.06513	0.0194056	0.455104
AP4E1	1.06503	0.0259841	0.455104
HELQ	1.06497	0.0181933	0.455104
COBLL1	1.06436	0.0429702	0.455104
F11	1.0634	0.0138121	0.455104
OR2T6	1.0634	0.0138121	0.455104
MME	1.06217	0.0179401	0.455104
GTF2A1	1.06066	0.0434158	0.455104
AKR1A1	1.06017	0.0124737	0.455104
POLRMT	1.06017	0.0124737	0.455104
USP28	1.06017	0.0124737	0.455104
OR5H14	1.05475	0.0271404	0.455104
HIBCH	1.05464	0.0142611	0.455104
NRL	1.05464	0.0142611	0.455104
PDGFD	1.05464	0.0142611	0.455104
KIF21A	1.05414	0.0218944	0.455104
PPM1D	1.05344	0.0246743	0.455104
ABT1	1.05303	0.0200247	0.455104
FABP5	1.05187	0.0143094	0.455104
SLFN13	1.05187	0.0143094	0.455104
TLCD5	1.05138	0.023501	0.455104
GREB1	1.05091	0.0223673	0.455104
ZNF677	1.04973	0.0365345	0.455104
RAD52	1.04925	0.0317345	0.455104
ZNF813	1.04886	0.0309432	0.455104
MAB21L2	1.04707	0.0147342	0.455104
RGS3	1.04707	0.0147342	0.455104
SYT12	1.04707	0.0147342	0.455104
RUNDC1	1.0469	0.0306656	0.455104
AGAP6	1.04678	0.0149229	0.455104
PRG4	1.04517	0.0265953	0.455104
AMER1	1.04475	0.014583	0.455104
OR6P1	1.04475	0.014583	0.455104
SSR3	1.04355	0.0154274	0.455104
BLNK	1.04329	0.0174143	0.455104
TBC1D20	1.04062	0.025442	0.455104
ALPK2	1.03711	0.0372869	0.455104
ZNF549	1.03657	0.0271912	0.455104
FBXO10	1.03637	0.0190257	0.455104
PDHB	1.03637	0.0190257	0.455104
ZBP1	1.03388	0.0123789	0.455104
ATG4C	1.03374	0.016167	0.455104
LRRC37A2	1.03374	0.016167	0.455104
PRH2	1.03166	0.0242595	0.455104
ATL1	1.03147	0.0401558	0.455104
MAP3K9	1.03031	0.0305371	0.455104
METTL3	1.02924	0.0188933	0.455104
MDM1	1.02824	0.0267324	0.455104
ACTR10	1.02769	0.0170624	0.455104
HS6ST2	1.02635	0.014846	0.455104
WNT2B	1.02588	0.0489919	0.455104
PCDHA5	1.02555	0.0143989	0.455104
ZNF738	1.02338	0.0379528	0.455104
ATP2B2	1.02077	0.0192466	0.455104
OR11G2	1.02077	0.0192466	0.455104
DIAPH3	1.01955	0.0321835	0.455104
DRG2	1.01901	0.0214417	0.455104
GABRA5	1.01901	0.0214417	0.455104
MCU	1.01901	0.0214417	0.455104
ZNF888	1.01901	0.0214417	0.455104
DISP1	1.01801	0.0406898	0.455104
SNTB2	1.01785	0.0363627	0.455104
BCAT1	1.01687	0.0370956	0.455104
DCAF17	1.01671	0.0320326	0.455104
SUSD5	1.01668	0.0261341	0.455104
SIN3B	1.016	0.0335102	0.455104
RGS20	1.01553	0.0234373	0.455104
SLC30A8	1.01532	0.0223483	0.455104
VIL1	1.01532	0.0223483	0.455104
HELZ2	1.01407	0.0395095	0.455104
ANKRD40	1.01364	0.0277398	0.455104
ADGRF5	1.01275	0.0153795	0.455104
COL13A1	1.01251	0.0270042	0.455104
EOGT	1.0124	0.0158473	0.455104
POLR1B	1.01019	0.0285528	0.455104
KCTD6	1.00948	0.0299402	0.455104
AKR1C1	1.00812	0.0386685	0.455104
DEF8	1.00732	0.0183306	0.455104
GOLGA8A	1.00708	0.0141383	0.455104
TULP3	1.00573	0.0203941	0.455104
PRKG1	1.00514	0.0200183	0.455104
ZNF230	1.00482	0.0309156	0.455104
DDX25	1.00472	0.0163576	0.455104
RAB36	1.00472	0.0163576	0.455104
SLC15A2	1.00466	0.0191333	0.455104
DNAH2	1.00459	0.0176615	0.455104
PLA2G12A	1.00459	0.0176615	0.455104
NIBAN2	1.00384	0.017308	0.455104
CYP4F3	1.00346	0.0260794	0.455104
METTL6	1.00249	0.0193696	0.455104
LRP6	1.00175	0.0386075	0.455104
SLC16A14	1.00068	0.0219278	0.455104
Downregulated Protein-coding DEGs
TNFAIP3	-3.83333	0.00117244	0.455104
CD44	-2.86785	0.00876429	0.455104
HLA-E	-2.79867	0.00352975	0.455104
PNRC1	-2.75018	0.00617079	0.455104
STK17B	-2.69098	0.00856987	0.455104
NFKBIA	-2.64681	0.00769999	0.455104
PTPRC	-2.63003	0.0390986	0.455104
EEF2	-2.49587	0.0233885	0.455104
DUSP1	-2.47823	0.0157886	0.455104
SON	-2.46941	0.00761974	0.455104
PRRC2C	-2.43217	0.0264989	0.455104
UBC	-2.39452	0.047222	0.455104
WASF2	-2.3641	0.00432745	0.455104
RACK1	-2.31477	0.00788765	0.455104
FYB1	-2.30771	0.0078452	0.455104
AHR	-2.27456	0.0286344	0.455104
HSPA8	-2.25942	0.0208263	0.455104
ROCK1	-2.17235	0.0192366	0.455104
ATXN7	-2.14342	0.00637	0.455104
ERBIN	-2.13779	0.0129943	0.455104
TXNIP	-2.10746	0.00972647	0.455104
IL6ST	-2.10412	0.0256775	0.455104
IL1B	-2.08393	0.0136365	0.455104
PTMA	-2.00945	0.0419897	0.455104
NOTCH2NLC	-1.98713	0.0270626	0.455104
ARHGDIB	-1.96833	0.0236417	0.455104
SELL	-1.9584	0.0229084	0.455104
GON4L	-1.95392	0.0069054	0.455104
NFKBIZ	-1.94272	0.0384731	0.455104
EEF1G	-1.93442	0.0455857	0.455104
CNOT6L	-1.93085	0.0108519	0.455104
TNFAIP2	-1.92273	0.00954806	0.455104
TRRAP	-1.90179	0.0254354	0.455104
CAPRIN1	-1.89072	0.0140591	0.455104
IGF1R	-1.881	0.00909524	0.455104
NACA	-1.86928	0.0372332	0.455104
LCP2	-1.86513	0.0250437	0.455104
ANKRD12	-1.85425	0.0381778	0.455104
DNAJB14	-1.8361	0.0296632	0.455104
ZFP36L2	-1.82588	0.0451847	0.455104
RAP2B	-1.80183	0.0146366	0.455104
IRF2BP2	-1.79503	0.0164195	0.455104
UPF2	-1.79092	0.00991307	0.455104
PTPN11	-1.78509	0.029113	0.455104
SRSF5	-1.78147	0.0434166	0.455104
ACTR2	-1.77834	0.019403	0.455104
PELI1	-1.77185	0.0190717	0.455104
SRSF6	-1.76245	0.0248705	0.455104
FLNA	-1.76054	0.0473493	0.455104
TMED5	-1.74277	0.0329389	0.455104
H3-3B	-1.72916	0.0447711	0.455104
YY1	-1.72782	0.0197387	0.455104
SRSF2	-1.71939	0.0188354	0.455104
DDHD1	-1.69477	0.0456446	0.455104
BAZ1A	-1.68553	0.0267734	0.455104
RAD21	-1.68297	0.0425964	0.455104
HNRNPDL	-1.67824	0.0275999	0.455104
CDC42SE2	-1.66465	0.0304251	0.455104
MARK3	-1.66447	0.0445632	0.455104
GAPDH	-1.65852	0.0256856	0.455104
NUMA1	-1.65207	0.0224865	0.455104
TCP11L2	-1.64464	0.0188327	0.455104
SMARCA2	-1.62425	0.0407419	0.455104
HIVEP1	-1.62287	0.0305466	0.455104
ATF4	-1.61616	0.0213797	0.455104
HNRNPL	-1.61298	0.0308912	0.455104
FRYL	-1.61195	0.0397754	0.455104
HEBP2	-1.61095	0.0227501	0.455104
PNPLA8	-1.60914	0.0230882	0.455104
ARRDC3	-1.602	0.0277382	0.455104
PPTC7	-1.59963	0.0324731	0.455104
PLCL2	-1.59743	0.0224292	0.455104
NBPF19	-1.59511	0.0393133	0.455104
TLR2	-1.58934	0.0334856	0.455104
UCP2	-1.57072	0.0306702	0.455104
ATP6V1B2	-1.56898	0.0340158	0.455104
ADD3	-1.56167	0.0320706	0.455104
GPI	-1.5519	0.0206124	0.455104
SLC7A6	-1.5366	0.0267019	0.455104
PCBP2	-1.53639	0.0476265	0.455104
TMSB10	-1.53344	0.0320933	0.455104
EIF5A	-1.51555	0.0301512	0.455104
ZNF217	-1.51165	0.0253828	0.455104
STX11	-1.50473	0.0364551	0.455104
ZZZ3	-1.50398	0.0274474	0.455104
FLII	-1.49402	0.0233048	0.455104
ZNFX1	-1.49087	0.0335099	0.455104
CD53	-1.48459	0.0356452	0.455104
PTPRJ	-1.48143	0.0367832	0.455104
ARHGEF1	-1.47127	0.043586	0.455104
HNRNPH3	-1.46485	0.0339713	0.455104
DENND4A	-1.46247	0.0351422	0.455104
ALG12	-1.45695	0.0193076	0.455104
PHKB	-1.44944	0.0384814	0.455104
SRSF1	-1.44691	0.0379523	0.455104
USP47	-1.44469	0.0469808	0.455104
LMTK2	-1.44299	0.0329001	0.455104
ACTN1	-1.43694	0.0312595	0.455104
SEPTIN9	-1.4278	0.0348597	0.455104
CCSER2	-1.41523	0.0345073	0.455104
UBR5	-1.4129	0.0485093	0.455104
MRPL19	-1.41209	0.0290568	0.455104
FYCO1	-1.40932	0.0281613	0.455104
DSE	-1.40794	0.0391774	0.455104
WWP2	-1.40559	0.0292884	0.455104
ABHD17A	-1.37719	0.0301701	0.455104
VPS26A	-1.37681	0.0291352	0.455104
MTMR6	-1.37029	0.0291741	0.455104
PCF11	-1.36313	0.0441903	0.455104
GIGYF2	-1.36181	0.037357	0.455104
BCOR	-1.35974	0.0311003	0.455104
ATP5F1A	-1.35916	0.0398807	0.455104
RGS2	-1.35597	0.04702	0.455104
SEM1	-1.35063	0.042564	0.455104
ZNF24	-1.34489	0.0492573	0.455104
MAP3K20	-1.34072	0.03393	0.455104
DNAJC13	-1.33713	0.0422073	0.455104
TET3	-1.33261	0.0449902	0.455104
EXOC4	-1.33254	0.0414703	0.455104
PDE7A	-1.33065	0.0488594	0.455104
LUC7L2	-1.31486	0.0454297	0.455104
BEST1	-1.30973	0.0455208	0.455104
CEP95	-1.30862	0.0348568	0.455104
TMED7	-1.30562	0.0389864	0.455104
POLB	-1.29685	0.0349987	0.455104
CHMP4B	-1.29351	0.0470441	0.455104
PREP	-1.25957	0.0474123	0.455104
TSN	-1.25136	0.0349856	0.455104
PTX3	-1.19023	0.040877	0.455104
SLC39A9	-1.17705	0.0489727	0.455104
