# Supplementary material for: BCG Vaccination Potentially Modulates the Transcriptome of Infant CD4 T Cells in Addition to Age-Dependent Immune Ontogeny-Associated Changes
Source: Vaccines (Basel). 2025 Jun 29;13(7):706. doi: 10.3390/vaccines13070706 (PMC12298075; doi:10.3390/vaccines13070706)
Supplement: Supplementary file 1 [file vaccines-13-00706-s001.zip › Table S8.xlsx]

## Sheet: Sheet1
Supplemental Table S8: Upregulated long non-coding RNAs in peripheral blood monocytes after BCG vaccination
lncRNA	Log2 FC	Unadjusted p Value	Adjusted p Value
Upregulated lncRNAs
ENSG00000286293	1.96405	0.000118303	0.455104
FIRRE	1.58598	0.00112943	0.455104
OSER1-DT	1.58428	0.00100269	0.455104
XIST	1.5511	0.00120674	0.455104
SOX2-OT	1.52683	0.0162723	0.455104
DELEC1	1.47589	0.00119949	0.455104
ENSG00000278932	1.4586	0.00955013	0.455104
FAM27C	1.4482	0.0184469	0.455104
TMC3-AS1	1.42046	0.00736649	0.455104
RAPGEF4-AS1	1.37858	0.00162431	0.455104
LINC01266	1.3748	0.00791645	0.455104
ENSG00000272078	1.36383	0.00337881	0.455104
ENSG00000253932	1.33239	0.00367511	0.455104
LERFS	1.32161	0.0105507	0.455104
ENSG00000224271	1.31697	0.0392392	0.455104
DLX6-AS1	1.31373	0.0283221	0.455104
ENSG00000285530	1.30642	0.00340817	0.455104
SAP30L-AS1	1.30191	0.0141752	0.455104
NRSN2-AS1	1.29741	0.0037481	0.455104
LINC00534	1.29677	0.0107554	0.455104
LINC01416	1.29187	0.00292073	0.455104
TRHDE-AS1	1.28902	0.0205612	0.455104
LINC01322	1.27302	0.0146859	0.455104
LINC02840	1.2632	0.00467294	0.455104
ARLNC1	1.25198	0.00525609	0.455104
ENSG00000227627	1.25014	0.00452601	0.455104
ENSG00000279217	1.24898	0.012678	0.455104
LINC00882	1.24151	0.022237	0.455104
PITX1-AS1	1.23831	0.00637166	0.455104
LINC00511	1.23566	0.00807926	0.455104
LINC02696	1.23446	0.00319284	0.455104
STX17-DT	1.23282	0.00474039	0.455104
ENSG00000286548	1.22948	0.00615028	0.455104
ENSG00000272980	1.22515	0.00430459	0.455104
ENSG00000287900	1.22237	0.0126753	0.455104
ZNF667-AS1	1.21603	0.00919135	0.455104
LINC01911	1.21187	0.00862728	0.455104
LINC00326	1.21073	0.0035535	0.455104
ENSG00000284612	1.20928	0.0153904	0.455104
ENSG00000225411	1.20654	0.00419369	0.455104
ENSG00000250240	1.20216	0.0057275	0.455104
ENSG00000287899	1.19957	0.00663243	0.455104
TSIX	1.19644	0.0494087	0.455104
SLC7A14-AS1	1.1903	0.0194896	0.455104
ENSG00000238276	1.18278	0.00602996	0.455104
TMEM30A-DT	1.17684	0.0215174	0.455104
ENSG00000287069	1.1734	0.00564212	0.455104
ENSG00000285838	1.17017	0.00641871	0.455104
TICAM2-AS1	1.16959	0.00739696	0.455104
ENSG00000287223	1.16943	0.0106024	0.455104
ENSG00000249787	1.16612	0.010078	0.455104
ENSG00000285859	1.16612	0.010078	0.455104
HCG11	1.16512	0.00908208	0.455104
LINC02532	1.16219	0.00913971	0.455104
ENSG00000228863	1.15886	0.0123779	0.455104
ENSG00000260966	1.15423	0.00601173	0.455104
ENSG00000275216	1.15325	0.0103932	0.455104
COPS8-DT	1.14905	0.0083977	0.455104
AQP4-AS1	1.14366	0.00619603	0.455104
ENSG00000254092	1.14119	0.0196206	0.455104
ENSG00000275563	1.13908	0.0102829	0.455104
ENSG00000287373	1.13596	0.0104997	0.455104
DUXAP8_1	1.13478	0.0362132	0.455104
ENSG00000284959	1.13093	0.0234094	0.455104
ENSG00000249631	1.12986	0.0115929	0.455104
ENSG00000288025	1.12986	0.0115929	0.455104
LINP1	1.1276	0.00713073	0.455104
ENSG00000243620	1.12573	0.00998762	0.455104
LINC00470	1.12344	0.0150482	0.455104
ENSG00000286412	1.12077	0.0100784	0.455104
ENSG00000285492	1.11997	0.0273114	0.455104
PBX3-DT	1.11926	0.00839181	0.455104
ENSG00000258903	1.11912	0.00981703	0.455104
ZSCAN5A-AS1	1.11912	0.00981703	0.455104
ENSG00000232884	1.11785	0.0123908	0.455104
TCL6	1.11765	0.00897735	0.455104
ENSG00000287160	1.11594	0.0417222	0.455104
ENSG00000251574	1.11374	0.0115319	0.455104
LINC02073	1.11374	0.0115319	0.455104
TARID	1.1129	0.0283398	0.455104
MEF2C-AS2	1.10959	0.00679048	0.455104
ENSG00000283445	1.10744	0.0069879	0.455104
LINC01006	1.10744	0.0069879	0.455104
ENSG00000272316	1.10583	0.0146985	0.455104
ENSG00000287158	1.10095	0.00811322	0.455104
LINC01427	1.10095	0.00811322	0.455104
ENSG00000279442	1.09989	0.0268389	0.455104
NPSR1-AS1	1.09759	0.0112831	0.455104
ENSG00000287215	1.0961	0.0235803	0.455104
ENSG00000289504	1.0959	0.0130502	0.455104
ENSG00000264705	1.09534	0.00786453	0.455104
MIR4280HG	1.09468	0.0225853	0.455104
GCAWKR	1.0914	0.0114228	0.455104
FAM30A	1.0846	0.0149096	0.455104
ENSG00000226877	1.08372	0.0108374	0.455104
ENSG00000289328	1.08372	0.0108374	0.455104
PDC-AS1	1.08372	0.0108374	0.455104
LINC00867	1.08173	0.00875918	0.455104
TMEM72-AS1	1.08173	0.00875918	0.455104
ENSG00000260254	1.0782	0.0123024	0.455104
ENSG00000259768	1.0777	0.0135556	0.455104
ENSG00000249207	1.07744	0.0238931	0.455104
ENSG00000253853	1.07216	0.0173082	0.455104
LINC01179	1.06941	0.0185672	0.455104
PAXIP1-AS2	1.0692	0.0385651	0.455104
ENSG00000259820	1.06665	0.0119263	0.455104
ITGB1-DT	1.06665	0.0119263	0.455104
ENSG00000249568	1.0634	0.0138121	0.455104
ENSG00000285740	1.0634	0.0138121	0.455104
ENSG00000286773	1.0634	0.0138121	0.455104
RGS5-AS1	1.06217	0.0179401	0.455104
ENSG00000285732	1.05771	0.0357051	0.455104
ATP1A1-AS1	1.05673	0.0394143	0.455104
LINC01361	1.05653	0.0143953	0.455104
CFAP20DC-DT	1.05464	0.0142611	0.455104
ENSG00000250899	1.05464	0.0142611	0.455104
ENSG00000286937	1.05224	0.0176323	0.455104
L3MBTL2-AS1	1.05187	0.0143094	0.455104
ENSG00000261728	1.05138	0.023501	0.455104
ENSG00000287390	1.05089	0.01613	0.455104
ENSG00000287520	1.04846	0.0315083	0.455104
CKMT2-AS1	1.04829	0.0134646	0.455104
LINC02770	1.04829	0.0134646	0.455104
ENSG00000286116	1.04707	0.0147342	0.455104
ENSG00000287536	1.042	0.0178634	0.455104
ENSG00000225649	1.03712	0.022579	0.455104
LINC01767	1.03637	0.0190257	0.455104
GP6-AS1	1.03325	0.013245	0.455104
NAV2-AS5	1.03166	0.0242595	0.455104
ENSG00000280007	1.02823	0.0369886	0.455104
ENSG00000287383	1.0277	0.0184265	0.455104
LINC02284	1.0277	0.0184265	0.455104
ALG1L9P_1	1.02769	0.0170624	0.455104
PROX1-AS1	1.0275	0.0159425	0.455104
ENSG00000231424	1.02719	0.0152653	0.455104
ENSG00000233968	1.02719	0.0152653	0.455104
ENSG00000265179	1.02635	0.014846	0.455104
ENSG00000250406	1.02555	0.0143989	0.455104
BAALC-AS1	1.02318	0.0346761	0.455104
ENSG00000251391	1.01901	0.0214417	0.455104
LINC01537	1.01901	0.0214417	0.455104
PDCD6IP-DT	1.01901	0.0214417	0.455104
PPM1L-DT	1.01901	0.0214417	0.455104
PTGER4P2-CDK2AP2P2	1.01901	0.0214417	0.455104
LINC02082	1.01668	0.0261341	0.455104
RAB33B-AS1	1.01668	0.0261341	0.455104
LINC02717	1.01664	0.0176651	0.455104
ENSG00000285639	1.01457	0.0144651	0.455104
LINC01442	1.01334	0.0154591	0.455104
BACE1-AS	1.00837	0.0210164	0.455104
ENSG00000287516	1.00778	0.0333186	0.455104
ENSG00000260862	1.00708	0.0141383	0.455104
LINC01146	1.00663	0.0413546	0.455104
ENSG00000259692	1.00573	0.0203941	0.455104
ENSG00000265413	1.00573	0.0203941	0.455104
ENSG00000227706	1.00508	0.0229074	0.455104
ISL1-DT	1.00499	0.0455245	0.455104
LINC01588	1.0047	0.0368895	0.455104
ENSG00000287907	1.00459	0.0176615	0.455104
LINC01012	1.00459	0.0176615	0.455104
ENSG00000235888	1.00385	0.031278	0.455104
ENSG00000272054	1.00378	0.027786	0.455104
ENSG00000288011	1.00346	0.0260794	0.455104
